# Supplementary material for: Diagnostic yield of endoscopic ultrasound-guided fine-needle aspiration-based cytology for distinguishing malignant and benign pancreatic cystic lesions: A systematic review and meta-analysis
Source: PLoS One. 2025 Feb 20;20(2):e0314825. doi: 10.1371/journal.pone.0314825 (PMC11841914; doi:10.1371/journal.pone.0314825)
Supplement: S1 Raw data — (XLSX) [file pone.0314825.s002.xlsx]

## Sheet: Characteristics 
study No.	country	center	design	cyst type	needle	needle	duration(months)	duration(<=5Y---1,>5----2	total number of patients	patients under aalysis	nodiagnosis	malignancy	benign	malignancy in nodiagnosis	benign in nodiagnosis	total malignancy	total benign
1	China	single center	retrospective	PCL	19	1	60	1	40	40	0	29	11	0	0	29	11
2	USA	single center	prospective	PCL	NA	NA	84	2	46	36	10	18	18	0	10	18	28
3	China	single center	prospective	PCL	19,22	1	18	1	75	75	0	2	73	0	0	2	73
4	USA	single center	retrospective	PCL	19,22,25	1	72	2	40	27	13	3	24	2	11	5	35
5	USA	single center	retrospective	PCL	NA	NA	72	2	35	26	9	9	17	3	6	12	23
6	USA	single center	retrospective	PCL	NA	NA	169	2	120	88	32	8	80	3	29	11	109
7	China	single center	retrospective	MC	19,22	1	53	1	20	20	0	6	14	0	0	6	14
8	Slovakia	single center	retrospective	PCL	22,25	2	36	1	10	5	5	1	4	1	4	2	8
9	Netherlands	single center	prospective	PCL	19,22	1	NA	NA	30	13	17	1	12	0	17	1	29
10	Canada	single center	retrospective	MC	NA	NA	NA	NA	112	112	0	11	101	0	0	11	101
11	USA	single center	retrospective	PCL	22	2	90	2	29	16	13	4	12	3	10	7	22
12	Indiana	single center	retrospective	MC	22	2	112	2	65	58	7	19	39	2	5	21	44
13	USA	single center	prospective	PCL excluded IPMN	22	2	108	2	48	34	14	5	29	0	14	5	43
14	France	single center	prospective	PCL	22	2	48	1	67	67	0	15	52	0	0	15	52
15	USA	single center	prospective	PCL	22	2	38	1	18	15	3	3	12	2	1	5	13

## Sheet: four-fold table
study No.	tp	fp	fn	tn	total	malignancy	benign
1	27	2	1	10	40	29	11
2	11	7	2	16	36	18	18
3	1	1	1	72	75	2	73
4	2	1	6	18	27	3	24
5	7	2	1	16	26	9	17
6	4	4	10	70	88	8	80
7	6	0	4	10	20	6	14
8	0	1	2	2	5	1	4
9	1	0	3	9	13	1	12
10	11	0	28	73	112	11	101
11	4	0	3	9	16	4	12
12	15	4	3	36	58	19	39
13	4	1	2	27	34	5	29
14	15	0	1	51	67	15	52
15	3	0	6	6	15	3	12

## Sheet: Literature quality assessment
Study No.	Risk of bias															suitability
	Case selection				Diagnostic tests to be evaluated			Gold standard			Case flow and time interval between diagnostic tests and the gold standard					Case selection		Diagnostic tests to be evaluated		Gold standard
	Q1	Q2	Q3		Q1	Q2		Q1	Q2		Q1	Q2	Q3	Q4
1	Yes	Yes	Yes	Low	Yes	Yes	Low	Yes	Yes	Low	Yes	Yes	Yes	Yes	Low	Yes	Low	Unclear	Uncertain	Yes
2	Yes	Yes	Yes	Low	Yes	Yes	Low	Yes	Yes	Low	Yes	Yes	Yes	No	High	Yes	Low	Yes	Low	Yes
3	Yes	Yes	Yes	Low	Yes	Yes	Low	Yes	Yes	Low	Yes	Yes	Yes	Yes	Low	Yes	Low	Unclear	Uncertain	Yes
4	Yes	Yes	Yes	Low	Yes	Yes	Low	Yes	Yes	Low	Yes	Yes	Yes	No	High	Yes	Low	Unclear	Uncertain	Yes
5	Yes	Yes	Yes	Low	Yes	Yes	Low	Yes	Yes	Low	Yes	Yes	Yes	No	High	Yes	Low	Yes	Low	Yes
6	Yes	Yes	Yes	Low	Yes	Yes	Low	Yes	Yes	Low	Yes	Yes	Yes	No	High	Yes	Low	Yes	Low	Yes
7	Yes	Yes	Yes	Low	Yes	Yes	Low	No	Yes	High	Yes	Yes	Yes	Yes	Low	No	High	Unclear	Uncertain	No
8	Yes	Yes	Yes	Low	Yes	Yes	Low	Yes	Yes	Low	Yes	Yes	Yes	No	High	Yes	Low	Unclear	Uncertain	Yes
9	Yes	Yes	Yes	Low	Yes	Yes	Low	Yes	Yes	Low	Unclear	Yes	Yes	No	High	Yes	Low	Unclear	Uncertain	Yes
10	Unclear	Yes	Yes	Uncertain	Yes	Yes	Low	Yes	Yes	Low	Unclear	Yes	Yes	Yes	Uncertain	No	High	Unclear	Uncertain	Yes
11	Unclear	Yes	Yes	Uncertain	Yes	Yes	Low	Yes	Yes	Low	Yes	Yes	Yes	No	High	Yes	Low	Yes	Low	Yes
12	Yes	Yes	Yes	Low	Yes	Yes	Low	No	Yes	High	Yes	Yes	Yes	No	High	No	High	Yes	Low	No
13	Yes	Yes	Yes	Low	Yes	Yes	Low	Yes	Yes	Low	Yes	Yes	Yes	No	High	No	High	Yes	Low	Yes
14	Yes	Yes	Yes	Low	Yes	Yes	Low	Yes	Yes	Low	Yes	Yes	Yes	Yes	Low	Yes	Low	Unclear	Uncertain	Yes
15	Yes	Yes	Yes	Low	Yes	Yes	Low	Yes	Yes	Low	Yes	Yes	Yes	No	High	Yes	Low	Yes	Low	Yes
Answers to questions	Yes/No/Unclear
Q1	Were consecutive or randomized cases included?
Q2	Was a case-control type study design avoided?
Q3	Did the study avoid inappropriate exclusions?
Q1	Were the results of the tests to be evaluated interpreted without knowledge of the results of the gold standard tests?
Q2	If a threshold is used, is it predetermined?
Q1	Does the gold standard correctly differentiate between target disease states?
Q2	Was the interpretation of the gold standard made without knowledge of the results of the assay chosen?
Q1	Is there an appropriate time interval between the test to be evaluated and the gold standard?
Q2	Did all patients receive the gold standard trial?
Q3	Is it the same gold standard test for all patients?
Q4	Were all cases included in the analysis?
suitability	Matching of relevant included patients and contexts to evaluation questions
	Evaluation of the match between the implementation and interpretation of the tests to be evaluated and the evaluation questions
	Evaluation of the applicability of the gold standard
