# Supplementary material for: Diagnostic yield of endoscopic ultrasound-guided fine-needle aspiration-based cytology for distinguishing malignant and benign pancreatic cystic lesions: A systematic review and meta-analysis
Source: PLoS One. 2025 Feb 20;20(2):e0314825. doi: 10.1371/journal.pone.0314825 (PMC11841914; doi:10.1371/journal.pone.0314825)
Supplement: S1 File — (XLSX) [file pone.0314825.s003.xlsx]

## Sheet: Sheet1
ID	Study	Included？	Reasons for exclusion
1	Attasaranya, S., S. Pais, J. LeBlanc, L. McHenry, S. Sherman and J. M. DeWitt.Endoscopic ultrasound-guided fine needle aspiration and cyst fluid analysis for pancreatic cysts.Jop.2007;8(5):553-563	Yes	No
2	Chebib, I., K. Yaeger, M. Mino-Kenudson and M. B. Pitman.The role of cytopathology and cyst fluid analysis in the preoperative diagnosis and management of pancreatic cysts >3 cm.Cancer Cytopathology.2014;122(11):804-809	Yes	No
3	de Jong, K., J. E. van Hooft, C. Y. Nio, D. J. Gouma, M. G. Dijkgraaf, M. J. Bruno and P. Fockens.Accuracy of preoperative workup in a prospective series of surgically resected cystic pancreatic lesions.Scand J Gastroenterol.2012;47(8-9):1056-1063	Yes	No
4	Du, C., N. Chai, E. Linghu, H. Li, X. Feng, X. Wang and P. Tang.Diagnostic value of SpyGlass for pancreatic cystic lesions: comparison of EUS-guided fine-needle aspiration and EUS-guided fine-needle aspiration combined with SpyGlass.Surgical Endoscopy.2022;36(2):904-910	Yes	No
5	Du, C., N. L. Chai, E. Q. Linghu, H. K. Li, Y. F. Sun, W. Xu, X. D. Wang, P. Tang and J. Yang.Incidents and adverse events of endoscopic ultrasound-guided fine-needle aspiration for pancreatic cystic lesions.World J Gastroenterol.2017;23(30):5610-5618	Yes	No
6	Frossard, J. L., P. Amouyal, G. Amouyal, L. Palazzo, J. Amaris, M. Soldan, E. Giostra, L. Spahr, A. Hadengue and M. Fabre.Performance of endosonography-guided fine needle aspiration and biopsy in the diagnosis of pancreatic cystic lesions.Am J Gastroenterol.2003;98(7):1516-1524	Yes	No
7	Koller, T., A. Piotrowicz, M. Tomá? and V. Gál.Endoscopic ultrasound fine-needle aspiration of pancreatic cystic lesions – a single-centre experience, and comparison with resection histology.Gastroenterologie a Hepatologie.2021;75(5):381-389	Yes	No
8	Maker, A. V., L. S. Lee, C. P. Raut, T. E. Clancy and R. S. Swanson.Cytology from pancreatic cysts has marginal utility in surgical decision-making.Ann Surg Oncol.2008;15(11):3187-3192	Yes	No
9	Pais, S. A., S. Attasaranya, J. K. Leblanc, S. Sherman, C. M. Schmidt and J. DeWitt.Role of endoscopic ultrasound in the diagnosis of intraductal papillary mucinous neoplasms: correlation with surgical histopathology.Clin Gastroenterol Hepatol.2007;5(4):489-495	Yes	No
10	Pang, J. C., R. M. Minter, R. S. Kwon, D. M. Simeone and M. H. Roh.The Role of Cytology in the Preoperative Assessment and Management of Patients with Pancreaticobiliary Tract Neoplasms.Journal of Gastrointestinal Surgery.2013;17(3):501-510	Yes	No
11	Pitman, M. B., M. Genevay, K. Yaeger, I. Chebib, B. G. Turner, M. Mino-Kenudson and W. R. Brugge.High-grade atypical epithelial cells in pancreatic mucinous cysts are a more accurate predictor of malignancy than "positive" cytology.Cancer Cytopathol.2010;118(6):434-440	Yes	No
12	Sakhdari, A., P. A. Moghaddam, C. Y. Ok, O. Walter, K. Tomaszewicz, M. L. Caporelli, X. Meng, J. LaFemina, G. Whalen, E. Belkin, J. Zivny, W. Wassef, B. A. Woda, L. M. Hutchinson and E. F. Cosar.Somatic molecular analysis augments cytologic evaluation of pancreatic cyst fluids as a diagnostic tool.Oncotarget.2019;10(40):4026-4037	Yes	No
13	Sedlack, R., A. Affi, E. Vazquez-Sequeiros, I. D. Norton, J. E. Clain and M. J. Wiersema.Utility of EUS in the evaluation of cystic pancreatic lesions.Gastrointestinal endoscopy.2002;56(4):543-547	Yes	No
14	Winner, M., A. Sethi, J. M. Poneros, S. N. Stavropoulos, P. Francisco, C. J. Lightdale, J. D. Allendorf, P. D. Stevens and T. A. Gonda.The role of molecular analysis in the diagnosis and surveillance of pancreatic cystic neoplasms.Journal of the Pancreas.2015;16(2):143-149	Yes	No
15	Zhan, X. B., B. Wang, F. Liu, X. F. Ye, Z. D. Jin and Z. S. Li.Cyst fluid carcinoembryonic antigen concentration and cytology by endosonography-guided fine needle aspiration in predicting malignant pancreatic mucinous cystic neoplasms.J Dig Dis.2013;14(4):191-195	Yes	No
16	Ahmed, M. F. M., W. A. Abd El-Dayem, T. F. Aly, M. I. Magdy and M. A. El-Nady.Role of endoscopic ultrasound in diagnosis of pancreatic cystic lesions in comparison to computed topography and magnetic resonance imaging.European Journal of Molecular and Clinical Medicine.2021;8(3):2500-2509	No	language is not english
17	Argüello, L., C. Sánchez-Montes, R. Mansilla-Vivar, J. Artés, M. Prieto, N. Alonso-Lázaro, C. Satorres-Paniagua and V. Pons-Beltrán.Diagnostic yield of endoscopic ultrasound with fine-needle aspiration in pancreatic cystic lesions.Gastroenterologia y Hepatologia.2020;43(1):1-8	No	language is not english
18	Záruba, P., T. Dvořáková, F. Závada, F. Bělina and M. Ryska.[Is accurate preoperative assessment of pancreatic cystic lesions possible?].Rozhl Chir.2013;92(12):708-714	No	language is not english
19	Attila, T., D. G. Adler, K. Hilden and D. O. Faigel.EUS in pediatric patients.Gastrointestinal Endoscopy.2009;70(5):892-898	No	age <18y
20	Cohen, S., M. Kalinin, A. Yaron, S. Givony, S. Reif and E. Santo.Endoscopic ultrasonography in pediatric patients with gastrointestinal disorders.Journal of Pediatric Gastroenterology and Nutrition.2008;46(5):551-554	No	age <18y
21	Nabi, Z., S. Lakhtakia, R. Chavan, S. Asif, J. Basha, R. Gupta, R. Yarlagadda, P. Reddy, R. Kalapala and D. Reddy.Diagnostic utility of EUS-guided tissue acquisition in children: A tertiary care center experience.Endoscopic Ultrasound.2021;10(4):288-293	No	age <18y
22	Scheers, I., M. Ergun, T. Aouattah, H. Piessevaux, I. Borbath, X. Stephenne, C. De Magnée, R. Reding, E. Sokal, F. Veyckemans, B. Weynand and P. H. Deprez.Diagnostic and therapeutic roles of endoscopic ultrasound in pediatric pancreaticobiliary disorders.Journal of Pediatric Gastroenterology and Nutrition.2015;61(2):238-247	No	age <18y
23	Sharma, M., Z. A. Wani, R. Bansal and R. S. Hari.Utility of narrow caliber echo-bronchoscope in preschool pediatric population: A case series (with video).Endoscopic Ultrasound.2013;2(2):96-101	No	age <18y
24	Charfi, S., M. Marcy, E. Bories, C. Pesanti, F. Caillol, M. Giovannini, F. Viret, J. Robert Delpero, L. Xerri and G. Monges.Cystic pancreatic endocrine tumors: an endoscopic ultrasound-guided fine-needle aspiration biopsy study with histologic correlation.Cancer cytopathology.2009;117(3):203-210	No	cases <10
25	Gangi, A., M. Malafa and J. Klapman.Endoscopic Ultrasound-Based Pancreatic Cancer Screening of High-Risk Individuals: A Prospective Observational Trial.Pancreas.2018;47(5):586-591	No	cases <10
26	Gordon, K., J. Conway, J. Evans, J. Petty, J. E. Fortunato and G. Mishra.EUS and EUS-guided interventions alter clinical management in children with digestive diseases.Journal of Pediatric Gastroenterology and Nutrition.2016;63(2):242-246	No	cases <10
27	Maker, A. V., L. S. Lee, C. P. Raut, T. E. Clancy and R. S. Swanson.Cytology from pancreatic cysts has marginal utility in surgical decision-making.Annals of Surgical Oncology.2008;15(11):3187-3192	No	cases <10
28	Manfrin, E., C. Perini, S. Di Stefano, L. Bernardoni, A. Parisi, L. Frulloni, S. Sina, A. Remo, A. Gabbrielli and S. F. Crinò.Pseudo solid-appearing pancreatic serous microcystic adenomas: Histologic diagnosis with the EUS core biopsy fork-tip needle.Endosc Ultrasound.2019;8(5):334-341	No	cases <10
29	Al-Haddad, M., J. Dewitt, S. Sherman, C. Max Schmidt, J. K. Leblanc, L. McHenry, G. Coté, A. H. El Chafic, L. Luz, J. S. Stuart, C. S. Johnson, C. Klochan and T. F. Imperiale.Performance characteristics of molecular (DNA) analysis for the diagnosis of mucinous pancreatic cysts.Gastrointestinal Endoscopy.2014;79(1):79-87	No	articles not within the field of interest of this study
30	Al-Haddad, M., K. R. Gill, M. Raimondo, T. A. Woodward, M. Krishna, J. E. Crook, L. N. Skarvinko, L. H. Jamil, M. Hasan and M. B. Wallace.Safety and efficacy of cytology brushings versus standard fine-needle aspiration in evaluating cystic pancreatic lesions: a controlled study.Endoscopy.2010;42(2):127‐132	No	articles not within the field of interest of this study
31	Al-Haddad, M., M. Raimondo, T. Woodward, M. Krishna, S. Pungpapong, K. Noh and M. B. Wallace.Safety and efficacy of cytology brushings versus standard FNA in evaluating cystic lesions of the pancreas: a pilot study.Gastrointestinal Endoscopy.2007;65(6):894-898	No	articles not within the field of interest of this study
32	Ardengh, J. C., C. V. Lopes, E. R. de Lima-Filho, R. Kemp and J. S. Dos Santos.Impact of endoscopic ultrasound-guided fine-needle aspiration on incidental pancreatic cysts. A prospective study.Scand J Gastroenterol.2014;49(1):114-120	No	articles not within the field of interest of this study
33	Barresi, L., I. Tarantino, C. Fabbri, A. Granata, G. Curcio, N. Azzopardi, R. Liotta, V. Cennamo and M. Traina.Technique of FNA and biopsy by using a needle with side fenestration in pancreatic cystic lesions.Gastrointest Endosc.2014;80(5):897-898	No	articles not within the field of interest of this study
34	Barresi, L., I. Tarantino, D. Ligresti, G. Curcio, A. Granata and M. Traina.A new tissue acquisition technique in pancreatic cystic neoplasm: endoscopic ultrasound-guided through-the-needle forceps biopsy.Endoscopy.2015;47 Suppl 1 UCTN(E297-298	No	articles not within the field of interest of this study
35	Barresi, L., I. Tarantino, M. Traina, A. Granata, G. Curcio, N. Azzopardi, P. Baccarini, R. Liotta, A. Fornelli, A. Maimone, E. Jovine, V. Cennamo and C. Fabbri.Endoscopic ultrasound-guided fine needle aspiration and biopsy using a 22-gauge needle with side fenestration in pancreatic cystic lesions.Digestive and Liver Disease.2014;46(1):45-50	No	articles not within the field of interest of this study
36	Basar, O., O. Yuksel, D. J. Yang, J. Samarasena, D. Forcione, C. J. DiMaio, M. S. Wagh, K. Chang, B. Casey, C. Fernandez-del Castillo, M. B. Pitman and W. R. Brugge.Feasibility and safety of microforceps biopsy in the diagnosis of pancreatic cysts.Gastrointestinal Endoscopy.2018;88(1):79-86	No	articles not within the field of interest of this study
37	Cheesman, A. R., H. Zhu, X. Liao, A. H. Szporn, N. A. Kumta, S. Nagula and C. J. DiMaio.Impact of EUS-guided microforceps biopsy sampling and needle-based confocal laser endomicroscopy on the diagnostic yield and clinical management of pancreatic cystic lesions.Gastrointestinal Endoscopy.2020;91(5):1095-1104	No	articles not within the field of interest of this study
38	El, H., II, R. E. Emerson and M. Al-Haddad.Cytology brushing of a pancreas cyst wall for the diagnosis of cystic neuroendocrine tumor: When FNA fails.Dig Liver Dis.2017;49(11):1281	No	articles not within the field of interest of this study
39	Eshtiaghpour, D., J. M. Iskander, I. M. Singh, D. S. Chung, V. E. Eysselein and S. Reicher.Time-of-day effect and the yield of endoscopic ultrasound fine needle aspiration.Endoscopic Ultrasound.2016;5(3):196-200	No	articles not within the field of interest of this study
40	Gorris, M., Q. P. Janssen, M. G. Besselink, B. L. J. van den Broek, C. H. J. van Eijck, M. J. van Gils, B. G. Koerkamp, F. Struik, L. van Driel and J. E. van Hooft.Sensitivity of CT, MRI, and EUS-FNA/B in the preoperative workup of histologically proven left-sided pancreatic lesions.Pancreatology.2022;22(1):136-141	No	articles not within the field of interest of this study
41	Haeberle, L., M. Schramm, W. Goering, L. Frohn, C. Driescher, W. Hartwig, H. K. Preissinger-Heinzel, T. Beyna, H. Neuhaus, K. Fuchs, V. Keitel-Anselmino, W. T. Knoefel and I. Esposito.Molecular analysis of cyst fluids improves the diagnostic accuracy of pre-operative assessment of pancreatic cystic lesions.Scientific reports.2021;11(1):2901	No	articles not within the field of interest of this study
42	Hernandez, L. V., G. Mishra, C. Forsmark, P. V. Draganov, J. M. Petersen, S. N. Hochwald, S. B. Vogel and M. S. Bhutani.Role of endoscopic ultrasound (EUS) and EUS-guided fine needle aspiration in the diagnosis and treatment of cystic lesions of the pancreas.Pancreas.2002;25(3):222-228	No	articles not within the field of interest of this study
43	Hoda, R. S., R. Lu, R. N. Arpin, M. W. Rosenbaum and M. B. Pitman.Risk of malignancy in pancreatic cysts with cytology of high-grade epithelial atypia.Cancer Cytopathology.2018;126(9):773-781	No	articles not within the field of interest of this study
44	Jabbar, K. S., L. Arike, C. S. Verbeke, R. Sadik and G. C. Hansson.Highly Accurate Identification of Cystic Precursor Lesions of Pancreatic Cancer Through Targeted Mass Spectrometry: A Phase IIc Diagnostic Study.J Clin Oncol.2018;36(4):367-375	No	articles not within the field of interest of this study
45	Jabbar, K. S., C. Verbeke, A. G. Hyltander, H. Sjövall, G. C. Hansson and R. Sadik.Proteomic mucin profiling for the identification of cystic precursors of pancreatic cancer.J Natl Cancer Inst.2014;106(2):djt439	No	articles not within the field of interest of this study
46	Kurita, Y., T. Kuwahara, K. Hara, N. Mizuno, N. Okuno, S. Matsumoto, M. Obata, H. Koda, M. Tajika, Y. Shimizu, A. Nakajima, K. Kubota and Y. Niwa.Diagnostic ability of artificial intelligence using deep learning analysis of cyst fluid in differentiating malignant from benign pancreatic cystic lesions.Scientific reports.2019;9(1):6893	No	articles not within the field of interest of this study
47	Lariño-Noia, J., D. de la Iglesia, J. Iglesias-García, M. Macías, A. López Martín, M. L. Legaz, J. Vila, A. Reyes, I. Abdulkader and J. E. Domínguez-Muñoz.Endoscopic ultrasound cytologic brushing vs endoscopic ultrasound - fine needle aspiration for cytological diagnosis of cystic pancreatic lesions. A multicenter, randomized open-labeltrial.Revista espanola de enfermedades digestivas.2018;110(8)…	No	articles not within the field of interest of this study
48	Lim, L. G., S. Lakhtakia, T. L. Ang, C. K. Vu, F. Dy, V. H. Chong, C. J. Khor, W. C. Lim, B. K. Doshi, S. Varadarajulu, K. Yasuda, J. Y. Wong, Y. H. Chan, M. E. Nga and K. Y. Ho.Factors determining diagnostic yield of endoscopic ultrasound guided fine-needle aspiration for pancreatic cystic lesions: a multicentre Asian study.Dig Dis Sci.2013;58(6):1751-1757	No	articles not within the field of interest of this study
49	Lim, L. G., S. Lakhtakia, T. L. Ang, C. K. F. Vu, F. Dy, V. H. Chong, C. J. L. Khor, W. C. Lim, B. K. Doshi, S. Varadarajulu, K. Yasuda, J. Y. Y. Wong, Y. H. Chan, M. E. Nga and K. Y. Ho.Factors determining diagnostic yield of endoscopic ultrasound guided fine-needle aspiration for pancreatic cystic lesions: A multicentre Asian study.DigestiveDiseases and Sciences.2013;58(6):1751-1757	No	articles not within the field of interest of this study
50	Lozano, M. D., J. C. Subtil, T. L. Miravalles, J. I. Echeveste, C. Prieto, M. Betes, F. J. Alvarez Cienfuegos and M. A. Idoate.EchoBrush may be superior to standard EUS-guided FNA in the evaluation of cystic lesions of the pancreas: preliminary experience.Cancer Cytopathol.2011;119(3):209-214	No	articles not within the field of interest of this study
51	Mallik, M. K., L. R. Qadan, A. Al Naseer, A. AlAli, T. Al Ansari, S. A. I. Naquib, D. K. Das and K. Kapila.The applicability of Papanicolaou Society of Cytopathology system on reporting endoscopic ultrasound-guided fine needle aspiration cytology specimens of pancreatic lesions in situations with limited availability of ancillary tests. Experience at a single laboratory.Cytopathology.2020;31(6):5…	No	articles not within the field of interest of this study
52	Matsumoto, K., H. Kato and H. Okada.Epidermoid Cyst in an Intrapancreatic Accessory Spleen Diagnosed by Typical Radiographic Images and Endoscopic Ultrasound Fine-Needle Aspiration Findings With Contrast Agent.Clinical Gastroenterology and Hepatology.2018;16(2):e13-e14	No	articles not within the field of interest of this study
53	Mitra, V., M. K. Nayar, J. S. Leeds, V. Wadehra, B. Haugk, J. Scott, R. M. Charnley and K. W. Oppong.Diagnostic performance of endoscopic ultrasound (EUS)/endoscopic ultrasound--fine needle aspiration (EUS-FNA) cytology in solid and cystic pancreatic neuroendocrine tumours.J Gastrointestin Liver Dis.2015;24(1):69-75	No	articles not within the field of interest of this study
54	Morales-Oyarvide, V., W. J. Yoon, T. Ingkakul, D. G. Forcione, B. W. Casey, W. R. Brugge, C. Fernández-del Castillo and M. B. Pitman.Cystic pancreatic neuroendocrine tumors: the value of cytology in preoperative diagnosis.Cancer Cytopathol.2014;122(6):435-444	No	articles not within the field of interest of this study
55	Oh, S. H., J. K. Lee, K. T. Lee, K. H. Lee, Y. S. Woo and D. H. Noh.The Combination of Cyst Fluid Carcinoembryonic Antigen, Cytology and Viscosity Increases the Diagnostic Accuracy of Mucinous Pancreatic Cysts.Gut Liver.2017;11(2):283-289	No	articles not within the field of interest of this study
56	Okasha, H. H., M. Ashry, H. M. Imam, R. Ezzat, M. Naguib, A. H. Farag, E. H. Gemeie and H. M. Khattab.Role of endoscopic ultrasound-guided fine needle aspiration and ultrasound-guided fine-needle aspiration in diagnosis of cystic pancreatic lesions.Endosc Ultrasound.2015;4(2):132-136	No	articles not within the field of interest of this study
57	Oppong, K. W., M. F. Dawwas, R. M. Charnley, V. Wadehra, K. Elamin, S. White and M. Nayar.EUS and EUS-FNA diagnosis of suspected pancreatic cystic neoplasms: Is the sum of the parts greater than the CEA?Pancreatology.2015;15(5):531-537	No	articles not within the field of interest of this study
58	Oría, I. C., J. E. Pizzala, A. Villaverde, J. R. Flores, A. Pasqua, V. L. Pagotto, O. M. Mazza, V. Abecia and M. M. Marcolongo.Pancreatic cysts: Does eus-fna adds value over eus morphology and mri. experience of a tertiary-care academic medical center.Acta Gastroenterologica Latinoamericana.2020;50(2):124-132	No	articles not within the field of interest of this study
59	Palazzo, M., A. Sauvanet, R. Gincul, I. Borbath, G. Vanbiervliet, R. Bourdariat, A. I. Lemaistre, B. Pujol, F. Caillol, L. Palazzo, A. Aubert, F. Maire, L. Buscail, M. Giovannini, S. Marque and B. Napoléon.Impact of needle-based confocal laser endomicroscopy on the therapeutic management of single pancreatic cystic lesions.Surgical Endoscopy.2020;34(6):2532-2540	No	articles not within the field of interest of this study
60	Pan, S., J. Liu, J. Guo, Q. Zhu, L. Wang and X. Shi.The clinical impact of endoscopic ultrasound-guided fine-needle aspiration on the patients with low-risk pancreatic cystic lesions.Frontiers in Oncology.2022;12(	No	articles not within the field of interest of this study
61	Patel, H. K., M. B. Wallace, A. Sethi, D. O. Faigel, W. R. Brugge, S. K. Patel, C. S. Dasari, S. Lakhtakia, Z. S. Li, D. K. Pleskow and et al.INTER-OBSERVER AGREEMENT BETWEEN ENDOSONOGRAPHERS FOR THE CLASSIFICATION OF PANCREATIC CYSTS WITHIN A PROSPECTIVE RANDOMIZED CLINICAL TRIAL.Gastrointestinal endoscopy.2019;89(6):AB613‐AB614	No	articles not within the field of interest of this study
62	Phan, J., D. Dawson, A. Sedarat, M. P. Fejleh, N. Marya, A. M. Thaker, M. Rogers, S. Kim and V. R. Muthusamy.Clinical Utility of Obtaining Endoscopic Ultrasound-Guided Fine-Needle Biopsies for Histologic Analyses of Pancreatic Cystic Lesions.Gastroenterology.2020;158(3):475-477.e471	No	articles not within the field of interest of this study
63	Pitman, M. B., K. A. Yaeger, W. R. Brugge and M. Mino-Kenudson.Prospective analysis of atypical epithelial cells as a high-risk cytologic feature for malignancy in pancreatic cysts.Cancer Cytopathology.2013;121(1):29-36	No	articles not within the field of interest of this study
64	Razpotnik, M., S. Bota, M. Kutilek, G. Essler, J. Weber-Eibel, A. Maieron and M. Peck-Radosavljevic.The bleeding risk after endoscopic ultrasound-guided puncture of pancreatic masses.Scandinavian Journal of Gastroenterology.2021;56(2):205-210	No	articles not within the field of interest of this study
65	Repák, R., S. Rejchrt, J. Bártová, E. Malírová, V. Tycová and J. Bures.Endoscopic ultrasonography (EUS) and EUS-guided fine-needle aspiration with cyst fluid analysis in pancreatic cystic neoplasms.Hepatogastroenterology.2009;56(91-92):629-635	No	articles not within the field of interest of this study
66	Ribaldone, D. G., M. Bruno, S. Gaia, A. Cantamessa, A. Bragoni, P. Caropreso, M. Sacco, S. Fagoonee, G. M. Saracco and C. De Angelis.Differential diagnosis of pancreatic cysts: A prospective study on the role of intra-cystic glucose concentration.Digestive and Liver Disease.2020;52(9):1026-1032	No	articles not within the field of interest of this study
67	Rodrigues-Pinto, E., S. Jalaj, I. S. Grimm and T. H. Baron.Impact of EUS-guided fine-needle biopsy sampling with a new core needle on the need for onsite cytopathologic assessment: a preliminary study.Gastrointest Endosc.2016;84(6):1040-1046	No	articles not within the field of interest of this study
68	Sakhdari, A., P. A. Moghaddam, M. Pejchal, E. F. Cosar and L. Hutchinson.Sequential molecular and cytologic analyses provides a complementary approach to the diagnosis of pancreatic cystic lesions: a decade of clinical practice.Journal of the American Society of Cytopathology.2020;9(1):38-44	No	articles not within the field of interest of this study
69	Samarasena, J., A. Yu, D. Lee, R. Hashimoto, Y. Lu, D. Thieu, D. Mai, J. Lee and K. Chang.EUS-guided through-the-needle biopsy for pancreatic cystic lesions.VideoGIE.2019;4(9):436-439	No	articles not within the field of interest of this study
70	Schneider, A. R., A. Nerlich, T. Topalidis and W. Schepp.Specialized clinical cytology may improve the results of EUS (endoscopic ultrasound)-guided fine-needle aspiration (FNA) from pancreatic tumors.Endoscopy International Open.2015;3(2):E134-E137	No	articles not within the field of interest of this study
71	Schraibman, V., S. M. Goldman, J. C. Ardengh, A. Goldenberg, E. Lobo, M. M. Linhares, A. M. Gonzales, N. Abdala, T. G. Abud, S. A. Ajzen, A. Jackowsky and J. Szejnfeld.New trends in diffusion-weighted magnetic resonance imaging as a tool in differentiation of serous cystadenoma and mucinous cystic tumor: A prospective study.Pancreatology.2011;11(1):4-351	No	articles not within the field of interest of this study
72	Shi, J., Z. Yi, L. Jin, L. Zhao, A. Raskind, L. Yeomans, Z. C. Nwosu, D. M. Simeone, C. A. Lyssiotis, K. A. Stringer and R. S. Kwon.Cyst fluid metabolites distinguish malignant from benign pancreatic cysts.Neoplasia (United States).2021;23(11):1078-1088	No	articles not within the field of interest of this study
73	Shirley, L. A., J. Walker, S. Krishna, S. El-Dika, P. Muscarella, E. C. Ellison, C. R. Schmidt and M. Bloomston.Routine Cyst Fluid Cytology Is Not Indicated in the Evaluation of Pancreatic Cystic Lesions.Journal of gastrointestinal surgery : official journal of the Society for Surgery of the Alimentary Tract.2016;20(9):1581-1585	No	articles not within the field of interest of this study
74	Singhi, A. D., H. J. Zeh, R. E. Brand, M. N. Nikiforova, J. S. Chennat, K. E. Fasanella, A. Khalid, G. I. Papachristou, A. Slivka, M. Hogg, K. K. Lee, A. Tsung, A. H. Zureikat and K. McGrath.American Gastroenterological Association guidelines are inaccurate in detecting pancreatic cysts with advanced neoplasia: A clinicopathologic study of 225patients with supporting molecular data.Gastrointestin…	No	articles not within the field of interest of this study
75	Smith, A. L., F. W. Abdul-Karim and A. Goyal.Cytologic categorization of pancreatic neoplastic mucinous cysts with an assessment of the risk of malignancy: A retrospective study based on the Papanicolaou Society of Cytopathology guidelines.Cancer Cytopathology.2016;124(4):285-293	No	articles not within the field of interest of this study
76	Sodikoff, J. B., H. L. Johnson, M. M. Lewis, S. S. Garud, S. J. Bharmal, S. A. Keilin, M. T. Siddiqui, Q. Cai and F. F. Willingham.Increased diagnostic yield of endoscopic ultrasound-guided fine needle aspirates with flow cytometry and immunohistochemistry.Diagn Cytopathol.2013;41(12):1043-1051	No	articles not within the field of interest of this study
77	Soyer, O. M., B. Baran, A. C. Ormeci, D. Sahin, S. Gokturk, S. Evirgen, R. Basar, P. Firat, F. Akyuz, K. Demir, F. Besisik, S. Kaymakoglu and C. Karaca.Role of biochemistry and cytological analysis of cyst fluid for the differential diagnosis of pancreatic cysts: A retrospective cohort study.Medicine (Baltimore).2017;96(1):e5513	No	articles not within the field of interest of this study
78	Sun, L., W. Wang, H. Zhu, F. Jiang, L. Peng, G. Jin and Z. Jin.High-Risk Characteristics Associated with Advanced Pancreatic Cystic Lesions: Results from a Retrospective Surgical Cohort.Digestive Diseases and Sciences.2021;66(6):2075-2083	No	articles not within the field of interest of this study
79	Sun, L. Q., L. S. Peng, J. F. Guo, F. Jiang, F. Cui, H. J. Huang and Z. D. Jin.Validation of serum tumor biomarkers in predicting advanced cystic mucinous neoplasm of the pancreas.World J Gastroenterol.2021;27(6):501-512	No	articles not within the field of interest of this study
80	Szymanski, L. J. and Z. Zhang.10-year perspective on cytomorphology, cyst fluid carcinoembryonic antigen (CEA), and radiography for endoscopic ultrasound fine needle aspiration (EUS-FNA) of pancreatic cystic lesions.Laboratory Investigation.2011;91(107A	No	articles not within the field of interest of this study
81	van der Waaij, L. A., H. M. van Dullemen and R. J. Porte.Cyst fluid analysis in the differential diagnosis of pancreatic cystic lesions: a pooled analysis.Gastrointest Endosc.2005;62(3):383-389	No	articles not within the field of interest of this study
82	Vyas, N., N. Surkunalingam, S. Mony, F. Khosravi, M. Sachdev and A. Das.ARTIFICIAL INTELLIGENCE (AI) BASED PREDICTIVE NEURAL NETWORK MODEL IS MORE ACCURATE THAN CLINICAL PREDICTION IN CLASSIFYING MALIGNANT PANCREATIC CYSTS.Gastroenterology.2018;154(6):S‐523	No	articles not within the field of interest of this study
83	Wallace, M. B., M. A. Al-Haddad, S. Lakhtakia, W. R. Brugge, D. K. Pleskow, Z. S. Li, A. Sethi, R. Pannala, J. M. DeWitt, M. K. Ramchandani and et al.Fine needle aspiration of pancreatic cystic lesions: a multicenter, randomized study comparing standard and flexible nitinol needles.Gastrointestinal endoscopy.2018;87(6):AB443‐AB444	No	articles not within the field of interest of this study
84	Wang, Y., N. Chai, J. Feng and E. Linghu.A prospective study of endoscopic ultrasonography features, cyst fluid carcinoembryonic antigen, and fluid cytology for the differentiation of small pancreatic cystic neoplasms.Endoscopic Ultrasound.2018;7(5):335-342	No	articles not within the field of interest of this study
85	Woolf, K. M. W., H. Liang, Z. J. Sletten, D. K. Russell, T. A. Bonfiglio and Z. Zhou.False-negative rate of endoscopic ultrasound-guided fine-needle aspiration for pancreatic solid and cystic lesions with matched surgical resections as the gold standard.Cancer Cytopathology.2013;121(8):449-458	No	articles not within the field of interest of this study
86	Wright, P. K., D. A. Shelton, M. R. Holbrook, S. A. Thiryayi, N. Narine, D. Slater and D. N. Rana.Outcomes of endoscopic ultrasound-guided pancreatic FNAC diagnosis for solid and cystic lesions at Manchester Royal Infirmary based upon the Papanicolaou Society of Cytopathology pancreaticobiliary terminology classification scheme.Cytopathology.2018;29(1):71-79	No	articles not within the field of interest of this study
87	Wu, R. I., W. J. Yoon, W. R. Brugge, M. Mino-Kenudson and M. B. Pitman.Endoscopic ultrasound-guided fine needle aspiration (EUS-FNA) contributes to a triple-negative test in preoperative screening of pancreatic cysts.Cancer Cytopathology.2014;122(6):412-419	No	articles not within the field of interest of this study
88	Yang, D., J. B. Samarasena, L. H. Jamil, K. J. Chang, D. Lee, M. A. Ona, S. K. Lo, S. Gaddam, Q. Liu and P. V. Draganov.Endoscopic ultrasound-guided through-the-needle microforceps biopsy in the evaluation of pancreatic cystic lesions: A multicenter study.Endoscopy International Open.2018;6(12):E1423-E1430	No	articles not within the field of interest of this study
89	Yang, D., A. J. Trindade, P. Yachimski, P. Benias, J. Nieto, A. Manvar, S. Ho, A. Esnakula, A. Gamboa, A. Sethi and et al.Histologic Analysis of Endoscopic Ultrasound-Guided Through the Needle Microforceps Biopsies Accurately Identifies Mucinous Pancreas Cysts.Clinical gastroenterology and hepatology.2019;17(8):1587‐1596	No	articles not within the field of interest of this study
90	Yoon, W. J., E. S. Daglilar, M. Mino-Kenudson, V. Morales-Oyarvide, M. B. Pitman and W. R. Brugge.Characterization of epithelial subtypes of intraductal papillary mucinous neoplasm of the pancreas with endoscopic ultrasound and cyst fluid analysis.Endoscopy.2014;46(12):1071-1077	No	articles not within the field of interest of this study
91	Zhang, L., D. K. Pleskow, V. Turzhitsky, E. U. Yee, T. M. Berzin, M. Sawhney, S. Shinagare, E. Vitkin, Y. Zakharov, U. Khan, F. Wang, J. D. Goldsmith, S. Goldberg, R. Chuttani, I. Itzkan, L. Qiu and L. T. Perelman.Light scattering spectroscopy identifies the malignant potential of pancreatic cysts during endoscopy.Nat Biomed Eng.2017;1(	No	articles not within the field of interest of this study
92	Zhao, Y., R. Wang, Y. Wang, Q. Chen, L. Chen, W. Hou, L. Liu, W. Gao and B. Cheng.Application of endoscopic ultrasound-guided-fine needle aspiration combined with cyst fluid analysis for the diagnosis of mediastinal cystic lesions.Thoracic Cancer.2019;10(2):156-162	No	articles not within the field of interest of this study
93	Zhou, W., L. Gao, S. M. Wang, F. Li, J. Li, S. Y. Li, P. Wang, F. Z. Jia, J. J. Xu, C. H. Zhou, D. W. Zou, Z. D. Jin and K. X. Wang.Comparison of smear cytology and liquid-based cytology in EUS-guided FNA of pancreatic lesions: experience from a large tertiary center.Gastrointestinal Endoscopy.2020;91(4):932-942	No	articles not within the field of interest of this study
94	Alsibai, K. D., B. Denis, J. Bottlaender, I. Kleinclaus, P. Straub and M. Fabre.Impact of cytopathologist expert on diagnosis and treatment of pancreatic lesions in current clinical practice. A series of 106 endoscopic ultrasound-guided fine needle aspirations.Cytopathology.2006;17(1):18-26	No	golden stander is not surgery
95	Estrada, P., M. Benson, D. Gopal, D. Buehler and P. Pfau.Cytology with rapid on-site examination (ROSE) does not improve diagnostic yield of EUS-FNA of pancreatic cystic lesions.Diagnostic Cytopathology.2019;47(11):1184-1189	No	golden stander is not surgery
96	Faias, S., M. Cravo, J. Pereira da Silva, P. Chaves and A. Dias Pereira.Endoscopic ultrasound with fine needle aspiration is useful in pancreatic cysts smaller than 3 cm.BMC Gastroenterology.2020;20(1):	No	golden stander is not surgery
97	Faias, S., M. Duarte, C. Albuquerque, J. P. da Silva, R. Fonseca, R. Roque, A. Dias Pereira, P. Chaves and M. Cravo.Clinical Impact of KRAS and GNAS Analysis Added to CEA and Cytology in Pancreatic Cystic Fluid Obtained by EUS-FNA.Digestive Diseases and Sciences.2018;63(9):2351-2361	No	golden stander is not surgery
98	Hong, S. K., D. E. Loren, J. N. Rogart, A. A. Siddiqui, J. A. Sendecki, M. Bibbo, R. M. Coben, D. P. Meckes and T. E. Kowalski.Targeted cyst wall puncture and aspiration during EUS-FNA increases the diagnostic yield of premalignant and malignant pancreatic cysts.Gastrointest Endosc.2012;75(4):775-782	No	golden stander is not surgery
99	Oguz, D., E. Öztaş, I. H. Kalkan, O. Tayfur, B. Cicek, G. Aydog, M. Kurt, Y. Beyazit, D. Etik, I. Nadir and B. Sahin.Accuracy of endoscopic ultrasound-guided fine needle aspiration cytology on the differentiation of malignant and benign pancreatic cystic lesions: A single-center experience.Journal of Digestive Disease.2013;14(3)132-139	No	golden stander is not surgery
100	Okasha, H., E. B. M, N. Ramadan, R. Ezzat, A. Yamany, S. El-Kholi and G. Ahmed.Endoscopic ultrasound-guided fine needle aspiration in diagnosis of cystic pancreatic lesions.Arab J Gastroenterol.2019;20(2):86-90	No	golden stander is not surgery
101	Panarelli, N. C., R. Sela, A. M. Schreiner, J. P. Crapanzano, D. S. Klimstra, F. Schnoll-Sussman, M. B. Pochapin and R. K. Yantiss.Commercial molecular panels are of limited utility in the classification of pancreatic cystic lesions.American Journal of Surgical Pathology.2012;36(10):1434-1443	No	golden stander is not surgery
102	Rashed, H. E., A. N. Nasr, N. T. Wasfi, R. ElHendawy and N. M. Said.0-A Promising Diagnostic Role of Immunohistochemical Expression of Insulin-Like Growth Factor II mRNA Binding Protein 3 (IMP3) in Pancreatic Lesions Using Endoscopic Ultrasound-Guided Fine Needle Aspiration (EUS-FNA) Cytology.Journal of Gastrointestinal Cancer.2023;54(1):96-103	No	golden stander is not surgery
103	Rodríguez-D'Jesús, A., G. Fernández-Esparrach, J. Boadas, J. Busquets, L. Fernández-Cruz, J. Ferrer, E. C. Vaquero, X. Molero, S. Navarro, S. Sánchez-Cabús, I. K. Araujo, O. Sendino, H. Córdova, C. Sánchez-Montes and A. Ginès.Impact of endoscopic ultrasonography (EUS) and EUS-guided fine-needleaspiration on the management pancreatic cystic lesions.European Journal of Gastroenterology and Hepatolo…	No	golden stander is not surgery
104	Rogart, J. N., D. E. Loren, B. S. Singu and T. E. Kowalski.Cyst wall puncture and aspiration during EUS-guided fine needle aspiration may increase the diagnostic yield of mucinous cysts of the pancreas.Journal of Clinical Gastroenterology.2011;45(2):164-169	No	golden stander is not surgery
105	Shami, V. M., V. Sundaram, E. B. Stelow, M. Conaway, C. A. Moskaluk, G. E. White, R. B. Adams, P. Yeaton and M. Kahaleh.The level of carcinoembryonic antigen and the presence of mucin as predictors of cystic pancreatic mucinous neoplasia.Pancreas.2007;34(4):466-469	No	golden stander is not surgery
106	Singh, S., T. Purohit, E. Aoun, Y. Patel, N. Carleton, M. Mitre, S. Morrissey, M. Dhawan and S. Thakkar.Comparison of the outcomes of endoscopic ultrasound based on community hospital versus tertiary academic center settings.Digestive Diseases and Sciences.2014;59(8):1925-1930	No	golden stander is not surgery
107	Vaiciunas, S., E. Taglieri, O. Micelli-Neto, M. O. Brunaldi, F. Venco, S. M. Goldman, R. Kemp, J. S. Dos Santos and J. C. Ardengh.Endoscopic Ultrasound-Guided Fine-Needle Aspiration Microhistology in Asymptomatic and Symptomatic Pancreatic Cystic Lesions.Pancreas.2020;49(4):584-590	No	golden stander is not surgery
108	Wong, N., P. Gwiti, T. Murigu, Z. Melegh, S. Beavers, F. Gordon, E. Alexandridis and S. Norton.Cell block processing is optimal for assessing endoscopic ultrasound fine needle aspiration specimens of pancreatic mucinous cysts.J Clin Pathol.2020;73(2):102-106	No	golden stander is not surgery
109	Ahmad, S., S. Chisholm and J. Maple.Pancreatic mucinous cystadenocarcinoma presenting with splenic infarction in a young female.Journal of Gastrointestinal Cancer.2012;43(1 SUPPL.):S198-S201	No	case report, review ,comment ,letter ,conference proceeding，guidelines
110	Ahmed, A., L. Peng and D. Agrawal.Mature cystic teratoma of the pancreas: Role of endoscopic ultrasound.Pancreatology.2015;15(4):445-448	No	case report, review ,comment ,letter ,conference proceeding，guidelines
111	Akpinar, B., J. Obuch, N. Fukami and S. S. Pokharel.Unusual presentation of a pancreatic cyst resulting from osteosarcoma metastasis.World Journal of Gastroenterology.2015;21(27):8452-8457	No	case report, review ,comment ,letter ,conference proceeding，guidelines
112	Aldaoud, N., A. Joudeh, S. Al-Momen, M. Alnahawi and M. A. Al-Abbadi.Anaplastic carcinoma arising in a mucinous cystic neoplasm masquerading as pancreatic pseudocyst.Diagnostic Cytopathology.2016;44(6):538-542	No	case report, review ,comment ,letter ,conference proceeding，guidelines
113	Ali, S., N. Wilkinson, C. S. Jensen and H. Gerke.EUS-guided trucut biopsies may enable the diagnosis of lymphoepithelial cysts of the pancreas. Report of two cases.Journal of the Pancreas.2009;10(4):409-412	No	case report, review ,comment ,letter ,conference proceeding，guidelines
114	Al-Turkmani, M. R., S. R. Gordon, K. D. Smith, G. J. Tsongalis and X. Liu.Pancreatic cyst fluid harboring a KRAS mutation.Cold Spring Harbor Molecular Case Studies.2019;5(2):	No	case report, review ,comment ,letter ,conference proceeding，guidelines
115	Aly, F. Z., S. Mostofizadeh and S. Jawaid.Cytological appearance of pancreatic cystosis on fine-needle aspiration.Diagn Cytopathol.2020;48(1):82-85	No	case report, review ,comment ,letter ,conference proceeding，guidelines
116	Amidon, J., B. Pitt and M. David.Blunt Costophrenic Angle in a Patient with Pancreatitis.American family physician.2021;103(10):625-627	No	case report, review ,comment ,letter ,conference proceeding，guidelines
117	Aso, A., H. Kubo, K. Nakamura, Y. Shimokawa, T. Oono, E. Ihara, H. Igarashi, T. Ito, A. Goto, Y. Oda, M. Tanaka and R. Takayanagi.Diagnosis of acinar cell carcinoma using endoscopic ultrasound-guided fine needle aspiration:A case report. Gastroenterological Endoscopy.2013;55(4):1494-1501	No	case report, review ,comment ,letter ,conference proceeding，guidelines
118	Babich, J. P., R. J. Bonasera, J. Klein and D. M. Friedel.Pancreatic ascites: complication after endoscopic ultrasound-guided fine needle aspiration of a pancreatic cyst.Endoscopy.2009;41 Suppl 2(E211-212	No	case report, review ,comment ,letter ,conference proceeding，guidelines
119	Baker, J., R. Pearlman, D. R. Ardeshna, P. P. Stanich, S. G. Krishna and H. Hampel.Multi-generational polycystic pancreas: A case report.Familial Cancer.2023;22(2):247-248	No	case report, review ,comment ,letter ,conference proceeding，guidelines
120	Barresi, L., I. Tarantino, D. Ligresti, G. Curcio and M. Traina.EUS fine-needle aspiration and biopsy with a new 20-gauge needle with side port in a pancreatic cystic lesion.Gastrointest Endosc.2016;84(5):860-861	No	case report, review ,comment ,letter ,conference proceeding，guidelines
121	Barrett, J., J. Archer, T. Robertson, J. Matyas and D. Lo.Pancreatic schwannoma masquerading as a mucinous cystic neoplasm.American Journal of Gastroenterology.2014;109(S284	No	case report, review ,comment ,letter ,conference proceeding，guidelines
122	Bhatia, V. and S. Varadarajulu.Endoscopic ultrasonography-guided tissue acquisition: How to achieve excellence.Digestive Endoscopy.2017;29(4):417-430	No	case report, review ,comment ,letter ,conference proceeding，guidelines
123	Borja, J. B. G., A. Dawood, M. Affinati, N. Gentile and J. Sahota.Not your common pancreatitis.American Journal of Gastroenterology.2020;115(SUPPL):S694	No	case report, review ,comment ,letter ,conference proceeding，guidelines
124	Canzonieri, V.[EUS-FNA cytology of pancreatic exocrine tumors. Comparison of experiences with pathological diagnosis].Minerva Med.2007;98(4):367-372	No	case report, review ,comment ,letter ,conference proceeding，guidelines
125	Carrara, S., F. Gavazzi, C. Ridolfi, P. Spaggiari, A. Malesci, A. Repici and A. Zerbi.A case of pancreatic retention cyst mimicking a cystic mucinous neoplasm.Journal of the Pancreas.2013;14(5):563	No	case report, review ,comment ,letter ,conference proceeding，guidelines
126	Choi, S., H. J. Lee, A. N. Seo, H. I. Bae, H. J. Kwon, C. M. Cho, S. M. Lee, B. H. Choe and B. Kang.Case Report: Development of Type 1 Autoimmune Pancreatitis in an Adolescent With Ulcerative Colitis Mimicking Pancreatic Cancer.Frontiers in	No	case report, review ,comment ,letter ,conference proceeding，guidelines
127	Coman, R. M., A. Schlachterman, A. K. Esnakula, P. V. Draganov and D. Yang.EUS-guided, through-the-needle forceps: clenching down the diagnosis.Gastrointestinal Endoscopy.2016;84(2):372-373	No	case report, review ,comment ,letter ,conference proceeding，guidelines
128	Cui, X., W. Xu, Y. Zhang, F. Wang, P. Guo and W. Gong.Autoimmune pancreatitis with pancreatic calculi and pseudocyst: a case report.Journal of International Medical Research.2021;49(5):	No	case report, review ,comment ,letter ,conference proceeding，guidelines
129	Dalal, K. S., J. M. DeWitt, S. Sherman, H. M. Cramer, T. Tirkes and M. A. Al-Haddad.Endoscopic ultrasound characteristics of pancreatic lymphoepithelial cysts: A case series from a large referral center.Endoscopic Ultrasound.2016;5(4):24	No	case report, review ,comment ,letter ,conference proceeding，guidelines
130	Davakis, S., A. Syllaios, E. Kyros, N. Dimitrokallis, S. Orfanos, M. Vailas, A. Papalampros and E. Felekouras.Lymphoepithelial pancreatic cyst: A rare entity among pancreatic cystic lesions. Report of two cases.Clinical Case Reports.2020;8(1):132-136	No	case report, review ,comment ,letter ,conference proceeding，guidelines
131	Dewitt, J. M., M. Mohamadnejad, J. K. Leblanc, S. Sherman, M. Al-Haddad, L. McHenry and G. A. Cote.Bedside endoscopic ultrasound in critically ill patients.Diagnostic and Therapeutic Endoscopy.2011;	No	case report, review ,comment ,letter ,conference proceeding，guidelines
132	Dhir, V., N. Joshi, S. Vivekanandarajah, S. Bhandari, M. Bapat and A. Maydeo.Recurrent acute pancreatitis in a patient with wirsungocele and neuroendocrine tumor of ampulla of vater.Journal of the Pancreas.2013;14(1):99-101	No	case report, review ,comment ,letter ,conference proceeding，guidelines
133	Doica, I., R. Godeanu, R. Serban, T. Ciurea, A. Munteanu and B. Ungureanu.POSTPRANDIAL HYPOGLYCEMIA IN A PANCREATIC INSULINOMA: A CASE REPORT.Ultrasound in Medicine and Biology.2022;48(S69-S70	No	case report, review ,comment ,letter ,conference proceeding，guidelines
134	Dukes, J. and L. S. Shearer.Premature closure and delayed diagnosis: A case of abominal pain.Journal of General Internal Medicine.2014;29(S412-S413	No	case report, review ,comment ,letter ,conference proceeding，guidelines
135	Enweluzo, C., S. Dutta, F. Aziz and S. Lenfest.From acute pancreatitis to stage IV pancreatic cancer in 12 weeks.Case Reports in Gastroenterology.2013;7(2):287-292	No	case report, review ,comment ,letter ,conference proceeding，guidelines
136	Ezaki, T., A. Masuda, H. Shiomi, T. Nakagawa, K. Sofue, H. Toyama, Y. Zen and Y. Kodama.Type 1 autoimmune pancreatitis with imaging appearance similar to that of malignant cystic tumor.Case Reports in Gastroenterology.2019;13(2):265-270	No	case report, review ,comment ,letter ,conference proceeding，guidelines
137	Falkowski, A. L., J. Graber, H. G. Haack, P. E. Tarr and H. Rasch.Isolated pancreatic tuberculosis: a case report and radiological comparison with cystic pancreatic lesions.J Radiol Case Rep.2013;7(1):1-11	No	case report, review ,comment ,letter ,conference proceeding，guidelines
138	Farooq, A., J. J. Evans, C. E. Hagen and C. P. Hartley.Lymphoepithelial cyst of the pancreas: A challenging diagnosis on fine needle aspiration.Annals of Diagnostic Pathology.2020;49(	No	case report, review ,comment ,letter ,conference proceeding，guidelines
139	Figueiredo, M., A. Zaarour and P. Eisendrath.Intracystic glucose and CEA measurement: A quick and accurate tool for diagnosing mucinous pancreatic cysts.Endoscopy.2018;50(4):S187	No	case report, review ,comment ,letter ,conference proceeding，guidelines
140	Fritscher-Ravens, A., J. R. Izbicki, P. V. Sriram, C. Krause, W. T. Knoefel, T. Topalidis, S. Jaeckle, F. Thonke and N. Soehendra.Endosonography-guided, fine-needle aspiration cytology extending the indication for organ-preserving pancreatic surgery.Am J Gastroenterol.2000;95(9):2255-2260	No	case report, review ,comment ,letter ,conference proceeding，guidelines
141	Furuta, A., S. Omoto, H. Takihara, W. Ono, T. Inoue, E. Nishino, M. Takenaka, T. Chikugo, K. Ishibashi and H. Tanaka.A CASE OF LYMPHOEPITHELIAL CYST OF THE PANCREAS ACCOMPANIED WITH ABSCESS DUE TO DIAGNOSTIC ENDOSCOPIC ULTRA SOUNDGUIDEDFINE NEEDLE ASPIRATION.Gastroenterological Endoscopy.2022;64(5):1125-1132	No	case report, review ,comment ,letter ,conference proceeding，guidelines
142	Gerosa, M., M. Chiarelli, A. Guttadauro, M. De Simone, F. Tagliabue, M. Costa, S. Terragni and U. Cioffi.Wirsung atraumatic rupture in patient with pancreatic pseudocysts: A case presentation.BMC Gastroenterology.2018;18(1):	No	case report, review ,comment ,letter ,conference proceeding，guidelines
143	Goh, B. K. P., A. B. E. Kwek and W. K. Wan.An Unusual Cause of a Solid-Cystic Pancreatic Lesion.Gastroenterology.2018;154(4):e4-e5	No	case report, review ,comment ,letter ,conference proceeding，guidelines
144	Guan, H., G. Gurda, A. M. Lennon, R. H. Hruban and Y. S. Erozan.Intraductal tubulopapillary neoplasm of the pancreas on fine needle aspiration: Case Report with Differential Diagnosis.Diagnostic Cytopathology.2014;42(2):156-	No	case report, review ,comment ,letter ,conference proceeding，guidelines
145	Hasmoni, H. M. and R. Salleh.Pancreatic metastases from ovarian carcinoma-diagnosis by endoscopic ultrasound-guided fine needle aspiration.Medical Journal of Malaysia.2012;67(2):210-211	No	case report, review ,comment ,letter ,conference proceeding，guidelines
146	Hiramoto, K., M. Kuroki, E. Nakano, N. Kanno, Y. Matsumura, A. Miura, Y. Kikuchi, H. Hirakawa and M. Matsuda.Endoscopic pancreatic stenting was effective in a case of pancreatic duct disruption and leakage due to pancreati ccancer. Journal of Japanese Society of Gastroenterology.2011;108(4):650-657	No	case report, review ,comment ,letter ,conference proceeding，guidelines
147	Huelsen, A., C. Cooper, N. Saad and S. Gupta.Endoscopic ultrasound-guided, through-the-needle forceps biopsy in the assessment of an incidental large pancreatic cystic lesion with prior inconclusive fine-needle aspiration.En	No	case report, review ,comment ,letter ,conference proceeding，guidelines
148	Itamoto, S., A. Oshita, Y. Matsugu, H. Nakahara, T. Sasaki, T. Nishisaka and T. Itamoto.Intraductal Papillary Mucinous Carcinoma with Type 1 Autoimmune Pancreatitis: A Case Report.Pancreas.2023;52(2):E168-E170	No	case report, review ,comment ,letter ,conference proceeding，guidelines
149	Itoi, T., T. L. Ang, S. Seewald, S. Tsuji, T. Kurihara, R. Tanaka and F. Itokawa.Endoscopic ultrasonography-guided drainage for tuberculous liver abscess drainage.Digestive Endoscopy.2011;23(SUPPL. 1):158-161	No	case report, review ,comment ,letter ,conference proceeding，guidelines
150	Izumo, W., R. Higuchi, T. Furukawa, T. Yazawa, S. Uemura, Y. Takayama, K. Shimizu, K. Tokushige, H. Egawa and M. Yamamoto.A case of pathologically complete response after preoperative chemotherapy in a pancreatic acinar cell carcinoma patient with portal vein tumor thrombosis.Clinical Journal of Gastroenterology.2022;15(3):642-648	No	case report, review ,comment ,letter ,conference proceeding，guidelines
151	Jang, J. Y., Y. Byun, Y. Han, H. Kim and W. Kwon.Malignant conversion and peritoneal dissemination after endoscopic ultrasound-guided ethanol ablation in intraductal papillary mucinous neoplasm of the pancreas.J Hepatobiliary Pancreat Sci.2019;26(10):467-472	No	case report, review ,comment ,letter ,conference proceeding，guidelines
152	Jarrod, L. P., R. Krishnan and S. Sharmila.A rare cause of pancreatic cyst.Journal of Gastroenterology and Hepatology.2010;25(A66	No	case report, review ,comment ,letter ,conference proceeding，guidelines
153	Jee, K. N.Mass forming chronic pancreatitis mimicking pancreatic cystic neoplasm: A case report.World Journal of Gastroenterology.2018;24(2):297-302	No	case report, review ,comment ,letter ,conference proceeding，guidelines
154	Jefferson, B., I. Venkatraman, R. Vinoth Kumar, K. Ponnuswamy, A. Anbukkarasi and P. Maduraimuthu.Mucinous cystadenoma of pancreas with honeycombing appearance: Radiological-Pathological correlation.Indian Journal of Radiology and Imaging.2018;28(3):327-329	No	case report, review ,comment ,letter ,conference proceeding，guidelines
155	Jia, Y., A. Maspons and M. O. Othman.The therapeutic use of endoscopic ultrasonography in pediatric patients is safe: A case series.Saudi Journal of Gastroenterology.2015;21(6):391-395	No	case report, review ,comment ,letter ,conference proceeding，guidelines
156	Jonkman, E. F., B. A. C. Van Tuyl, F. B. M. Sanders and L. E. M. Haas.Severe acute pancreatitis after EUS-FNA of a pancreatic cyst: A rare, but serious complication.BMJ Case Reports.2015;2015(	No	case report, review ,comment ,letter ,conference proceeding，guidelines
157	Kaida, H., Y. Miyasaka, M. Morishita, N. Koreeda, Y. Hirano, T. Ohmiya, S. Uwatoko, M. Kawamoto, A. Komono, R. Sakamoto, R. Shibata, D. Higashi, S. Nimura and M. Watanabe.Laparoscopic distal pancreatectomy for intraductal papillary mucinous neoplasm-associated pancreatic cancer: A case report.International Journal of Surgery Case Reports.2021;87	No	case report, review ,comment ,letter ,conference proceeding，guidelines
158	Karim, Z., B. Walker and E. Lam.Lymphoepithelial cysts of the pancreas: the use of endoscopic ultrasound-guided fine-needle aspiration in diagnosis.Can J Gastroenterol.2010;24(6):348-350	No	case report, review ,comment ,letter ,conference proceeding，guidelines
159	Karim, Z., B. Walker and E. C. Lam.Lymphoepithelial cysts of the pancreas: The use of endoscopic ultrasound-guided fine-needle aspiration in diagnosis.Canadian Journal of Gastroenterology.2010;24(6):348-350	No	case report, review ,comment ,letter ,conference proceeding，guidelines
160	Keswani, R. N.Hemosuccus pancreaticus after endoscopic ultrasound-guided fine needle aspiration of a pancreatic cyst.Endoscopy.2010;42(SUPPL. 2):E79	No	case report, review ,comment ,letter ,conference proceeding，guidelines
161	Kido, K., R. Yamada, Y. Maegawa, T. Tanaka, Y. Umeda, Y. Ikenoyama, H. Yukimoto, A. Shigehuku, J. Tsuboi, M. Nakamura, M. Katsurahara, Y. Hamada, K. Tanaka, N. Horiki and H. Nakagawa.Autoimmune Pancreatitis with Massive Ascitesand Multiple Pancreatic Cysts Successfully Treated with Prednisolone.Intern Med.2023;62(9):1299-1304	No	case report, review ,comment ,letter ,conference proceeding，guidelines
162	Kim, G. E. and D. Y. Lo.Pancreaticoduodenal fistula cannulation as an approach to stent pancreatic stricture.American Journal of Gastroenterology.2021;116(SUPPL):S689-S690	No	case report, review ,comment ,letter ,conference proceeding，guidelines
163	Kim, G. E., F. Ramay, S. Richards and P. Darwin.A rare case of pancreatic lymphoepithelial cyst.American Journal of Gastroenterology.2019;114(S1207	No	case report, review ,comment ,letter ,conference proceeding，guidelines
164	Koizumi, K., S. Masuda, T. Tazawa, M. Kako and S. Teshima.Endoscopic ultrasonography-guided drainage for spontaneous rupture of a pancreatic pseudocyst into the peritoneal cavity in a patient with autoimmune pancreatitis.Clinical journal of Gastroenterology.2020;13(4):591-596	No	case report, review ,comment ,letter ,conference proceeding，guidelines
165	Komura, T., T. Kagaya, N. Orita, H. Takayama, S. Sugimoto, Y. Asahina, Y. Hattori, M. Nishikawa, M. Minami, A. Kawashima, M. Kayahara, S. Kaneko and M. Unoura.Imaging features and pathological evaluation by EUS-FNA enable conservative management in patient of lymphoepithelial cyst of the pancreas: a case report.Clinical Journal of Gastroenterology.2021;14(1):370-374	No	case report, review ,comment ,letter ,conference proceeding，guidelines
166	Koshita, S., Y. Noda, K. Ito, Y. Kanno, T. Ogawa, K. Masu, Y. Masaki, H. Kusunose, T. Sakai, T. Murabayashi, S. Hasegawa, F. Kozakai, J. Horaguchi and T. Sawai.Branch duct intraductal papillary mucinous neoplasms of the pancreasinolving type 1 localized autoimmune pancreatitis with normal serum IgG4 levels successfully diagnosed by endoscopic ultrasound-guided fine-needle aspiration and treated w…	No	case report, review ,comment ,letter ,conference proceeding，guidelines
167	Kouanda, A., S. Umetsu and S. C. Dai.Microforceps in the Diagnosis of Pancreatic Bronchogenic Cyst under Endoscopic Ultrasound Guidance.ACG Case Reports Journal.2020;7(3):	No	case report, review ,comment ,letter ,conference proceeding，guidelines
168	Kumarappa, V. S., R. Eddi, W. Baddoura and M. Grossman.Lymphoepithelial cyst of the pancreas presenting as a solid mass: A surgery prevented by endoscopic ultrasound.American Journal of Gastroenterology.2012;107(S337	No	case report, review ,comment ,letter ,conference proceeding，guidelines
169	Larson, A., F. Gleeson and E. Rajan.A 25-Year-Old Woman With a Deceptive Pancreas Cyst: All Is Not as It Appears!Gastroenterology.2018;154(5):e14-e15	No	case report, review ,comment ,letter ,conference proceeding，guidelines
170	Lee, S. E., Y. S. Choi, S. U. Hong, H. C. Oh and E. S. Lee.Dermoid cyst of the pancreas: A rare cystic neoplasm.International Journal of Surgery Case Reports.2015;17(72-74	No	case report, review ,comment ,letter ,conference proceeding，guidelines
171	Leite, I., M. Palmeiro, A. Farchione, C. Matos, M. A. Bali, P. Demetter and M. Delhaye.Unilocular macrocystic serous cystadenoma of the pancreas-atypical features: A case report.Clinical Imaging.2014;38(3):336-339	No	case report, review ,comment ,letter ,conference proceeding，guidelines
172	Lew, S. Q., A. A. Khan, B. Rieders and S. T. Agrawal.Successful use of endoscopic ultrasound-guided fine-needle aspiration (EUS-FNA) on a pancreatic lesion in a peritoneal dialysis patient without interrupting treatment.Peritoneal Dialysis International.2020;40(2):230-232	No	case report, review ,comment ,letter ,conference proceeding，guidelines
173	Lin, H. H., C. W. Chang and M. J. Chen.Endoscopic ultrasonography-guided ethanol ablation of pancreatic neuroendocrine tumors in multiple endocrine neoplasia type 1 disease following complicated total pancreatectomy.Advances in Digestive Medicine.2020;7(2):97-101	No	case report, review ,comment ,letter ,conference proceeding，guidelines
174	Lin, H. H., C. W. Chang, P. S. Wu, C. H. Chu, S. C. Shih and M. J. Chen.The Application of EUS-guided FNA in the Diagnosis of Pancreatic Neoplasms in the Elderly.International Journal of Gerontology.2018;12(1):48-51	No	case report, review ,comment ,letter ,conference proceeding，guidelines
175	Lyons, D. A., E. A. Coberly, G. M. Hammoud and M. B. Nicholl.Case report of pancreatic dermoid cyst: Can fine needle aspiration make the diagnosis?Journal of the Pancreas.2013;14(6):653-656	No	case report, review ,comment ,letter ,conference proceeding，guidelines
176	Magdeburg, B., T. Greuter and D. B. Husarik.Into the mediastinum and out of the Papilla-minimal invasive extraintestinal endoscopic therapy in two body cavities.Swiss Medical Weekly.2016;146(4S	No	case report, review ,comment ,letter ,conference proceeding，guidelines
177	Maranki, J., K. Sharzehi and O. Haluszka.Needle-based confocal laser endomicroscopy (NCLE) in the evaluation of pancreatic cysts.American Journal of Gastroenterology.2014;109(S628	No	case report, review ,comment ,letter ,conference proceeding，guidelines
178	Morales, S. J., W. M. Chalhoub, M. Barnhill and N. G. Haddad.A case of epidermoid cyst of the pancreas: Can surgery be avoided?American Journal of Gastroenterology.2017;112(S694-S695	No	case report, review ,comment ,letter ,conference proceeding，guidelines
179	Murabayashi, T., S. Koshita, K. Masu, Y. Kanno, T. Okada, M. Oikawa, Y. Noda, T. Sawai and K. Ito.Detection of small pancreatic cancer during surveillance of the main pancreatic duct stenosis.Journal of Japanese Society of Gastronterology.2019;116(1):99-108	No	case report, review ,comment ,letter ,conference proceeding，guidelines
180	Nakamura, T., Y. Osaka, S. Ishikawa, H. Sako, N. Akamatsu, Y. Yamamoto, Y. Hosokawa and N. Yoshimura.Uncommon lymphoepithelial cyst with sebaceous glands of the pancreas.Journal of the Pancreas.2013;14(6):632-635	No	case report, review ,comment ,letter ,conference proceeding，guidelines
181	Ogden, L. and J. Zhou.Cytomorphological features of pancreatic mucinous cystic neoplasms: Comparison of two pancreatic cystic lesions with endoscopic ultrasound-guided fine-needle aspiration (EUS-FNA) and histological correlation. American Journal of Clinical Pathology.2010;134(4):662	No	case report, review ,comment ,letter ,conference proceeding，guidelines
182	Oh, Y., Y. Choi, S. M. Son, J. Lee, Y. Kim, J. H. Han and S. M. Park.Pancreatic Lymphoepithelial Cysts Diagnosed with Endosonography-guided Fine Needle Aspiration.The Korean journal of gastroenterology = Taehan Sohwagi Hakhoe chi.2017;69-4:253-258	No	case report, review ,comment ,letter ,conference proceeding，guidelines
183	Okamoto, T., K. Nakamura, A. Takasu, T. Kaido and K. Fukuda.Needle tract seeding and abscess associated with pancreatic fistula after endoscopic ultrasound-guided fine-needle aspiration.Clinical Journal of Gastroenterology.2020;13(6):132	No	case report, review ,comment ,letter ,conference proceeding，guidelines
184	Osuga, T., T. Hayashi, H. Ishiwatari, M. Ono, M. Yoshida, Y. Kimura, T. Hasegawa, Y. Sato, T. Sato, K. Miyanishi, R. Takimoto, M. Kobune and J. Kato.Pancreatic metastasis from a solitary fibrous tumor of the central nervous system .Journal of the Pancreas.2014;15(1):58-62	No	case report, review ,comment ,letter ,conference proceeding，guidelines
185	Patel, Y. A., S. Dhalla, M. T. Olson, A. M. Lennon, M. A. Khashab and V. K. Singh.Pancreatic metastasis from a solitary fibrous tumor of the kidney: A rare cause of acute recurrent pancreatitis.Pancreatology.2013;13(6):631-6	No	case report, review ,comment ,letter ,conference proceeding，guidelines
186	Pavić, T., I. Kruljac, S. Gašparov, N. Blazevic, D. Bakula and D. Hrabar.Small pancreatic cysts – are there a few good men?Pancreatology.2019;19(S69	No	case report, review ,comment ,letter ,conference proceeding，guidelines
187	Psár, R., L. Bača, V. Psárová, M. Černá and J. Krátký.Pancreatic adenocarcinoma in a case of post-traumatic pancreatitis with pancreatic duct disruption.Ceska Radiologie.2019;73(4):263-266	No	case report, review ,comment ,letter ,conference proceeding，guidelines
188	Razpotnik, M., S. Bota, G. Essler, J. Weber-Eibel and M. Peck-Radosavljevic.How endoscopic ultrasound (EUS) was decisive to establish the correct diagnosis of patients - A case series.Zeitschrift fur Gastroenterologie.2019;5	No	case report, review ,comment ,letter ,conference proceeding，guidelines
189	Rocha, H. L. O. G., F. K. Do Nascimento Bueno, J. Faraco, M. S. Assef, O. M. Araki, F. Nakao and L. G. B. Rossini.Heterotopic pancreas complicated by pseudocyst in the gastric wall diagnosed by endoscopic ultrasound-guided fine needle as piration.Endoscopic Ultrasound.2013;2(3):159-161	No	case report, review ,comment ,letter ,conference proceeding，guidelines
190	Rosa, C. J., A. Stratton, N. Hall and J. Laczek.Two cases of peripancreatic cystic lymphangiomas diagnosed by EUS-guided FNA.Acta Gastroenterol Belg.2019;82(3):445-446	No	case report, review ,comment ,letter ,conference proceeding，guidelines
191	Ross, S., D. Downs, I. Sucandy and A. Rosemurgy.The use of 3D, multi-modal virtual reality technology in planning and undertaking of a pancreatic resection: A case report.Gastroenterology.2017;152(5):S1294	No	case report, review ,comment ,letter ,conference proceeding，guidelines
192	Runge, T., A. Blank, S. C. Schäfer, D. Candinas, B. Gloor and E. Angst.A retroperitoneal bronchogenic cyst mimicking a pancreatic or adrenal mass.Case Reports in Gastroenterology.2013;7(3):428-432	No	case report, review ,comment ,letter ,conference proceeding，guidelines
193	Sarwar, R., W. Youssef and I. Uzoaru.Adenocarcinoma of the pancreas presenting as a complex cystic lesion causing acute pancreatitis.American Journal of Gastroenterology.2017;112(S1522-S1523	No	case report, review ,comment ,letter ,conference proceeding，guidelines
194	Sasajima, J., K. Okamoto and M. Taniguchi.Hematogenous Gastric Metastasis of Pancreatic Cancer.Case Reports in Gastroenterology.2016;10(1):75-80	No	case report, review ,comment ,letter ,conference proceeding，guidelines
195	Sawai, H., Y. Kiriyama, H. Kuzuya, Y. Fujii, S. Ueno, S. Koide, M. Kurimoto, K. Yamao, Y. Matsuo, M. Morimoto, H. Koide and A. Kamiya.Adenosquamous carcinoma coexisting with intraductal papillary mucinous neoplasm of the pancreas: a case report.Journal of Medical Case Reports.2023;17(1):	No	case report, review ,comment ,letter ,conference proceeding，guidelines
196	Sharma, N., S. Kota and J. Krishnakurup.Beware of when a pancreatic cyst is not a cyst: Endoscopic ultrasound guided fnb of neuroendocrine tumor in the pancreas.American Journal of Gastroenterology.2019;114(S749	No	case report, review ,comment ,letter ,conference proceeding，guidelines
197	Shitara, K., K. Hara and Y. Satoh.Pancreatic Pseudocysts due to a Lymph Node Metastasis: A Case Report.Gastroenterology Insights.2009;1(1):	No	case report, review ,comment ,letter ,conference proceeding，guidelines
198	Sydney, G. I., K. J. Ioakim, C. Michaelides, A. Sepsa, A. Sopaki-Valalaki, G. G. Tsiotos, S. Theocharis, C. Salla and I. Nikas.EUS-FNA diagnosis of pancreatic serous cystadenoma with the aid of cell blocks and α-inhibin immunochemistry:A unochemistry:A case series.Diagnostic Cytopathology.2020;48(3):239-243	No	case report, review ,comment ,letter ,conference proceeding，guidelines
199	Syed, N., L. Walsh, C. Lester, K. Hartz, M. Dixon, J. Maranki, S. Douglas, C. E. Dye and M. Moyer.Pancreatitis associated with eus-guided pancreatic cyst ablation or fine needle aspiration: An adverse event with a therapeutic benefit.American Journal of Gastroenterology.2021;116(SUPPL):S744-S745	No	case report, review ,comment ,letter ,conference proceeding，guidelines
200	Takahashi, K., R. Mikata, T. Tsuyuguchi, J. Kumagai, M. Nakamura, Y. Iino, A. Shingyoji, M. Yamato, H. Ohyama, Y. Kusakabe, S. Yasui, H. Sugiyama, T. Kishimoto, Y. Nakatani and N. Kato.Granular cell tumor of the pancreas diagnosed by endoscopicultrasound-guided fine-needle aspiration.Clinical Journal of Gastroenterology.2018;11(3):193-199	No	case report, review ,comment ,letter ,conference proceeding，guidelines
201	Takahashi, Y., Y. Yoshii, Y. Iwata, M. Takeda, Y. Matsumoto, N. Miyasaka, T. Okazaki, M. Nomura and T. Matsumoto.A case of endoscopic necrosectomy for walled-off pancreatic necrosis without using EUS-FNA system (convex array echoendoscope)Journal of Gastroenterology and Hepatology (Australia).2014;29(301-302	No	case report, review ,comment ,letter ,conference proceeding，guidelines
202	Takinami, M., H. Matsubayashi, H. Ishiwatari, K. Uesaka, Y. Okamura, K. Sasaki, N. Ohike, K. Hirabayashi and H. Ono.An intra-abdominal solid-cystic desmoid that emerged after distal gastrectomy.Internal Medicine.2019;58(24):	No	case report, review ,comment ,letter ,conference proceeding，guidelines
203	Tanaka, M., S. Seo, S. Ishii, T. Ochi, G. Miyano, H. Koga, T. Fujisawa, G. J. Lane, A. Yamataka and H. Isayama.Endoscopic ultrasound-guided pancreatic drainage for treating a traumatic main pancreatic duct injury in a child.Journal of pediatric Surgery Case Reports.2021;70	No	case report, review ,comment ,letter ,conference proceeding，guidelines
204	Tange, K., T. Yokota, K. Sunago, M. Aono, H. Ochi, S. Takechi, T. Mashiba, A. I. Hida, Y. Oshiro, K. Joko, T. Kumagi and Y. Hiasa.A rare case of acute pancreatitis caused by Candida Albicans.Clinical Journal of Gastroenterology.2019;12(1):82-87	No	case report, review ,comment ,letter ,conference proceeding，guidelines
205	Tewari, N., K. Rollins, J. Wu, P. Kaye and D. N. Lobo.Lymphoepithelial cyst of the pancreas and elevated cyst fluid carcinoembryonic antigen: A diagnostic challenge.Journal of the Pancreas.2014;15(5):504-507	No	case report, review ,comment ,letter ,conference proceeding，guidelines
206	Tsuji, S., K. Furukawa, S. Mori, H. Akamatsu and M. Tanemura.Lymphoepithelial cyst of the Pancreas with markedly elevated CA19-9 level: A rare case report.Journal of Hepato-Biliary-Pancreatic Sciences.2017;24(A268	No	case report, review ,comment ,letter ,conference proceeding，guidelines
207	Tsuyugichi, E., S. Omoto, S. Hiramatsu, H. Takihara and T. Inoue.A case of focal autoimmune pancreatitis without serum IgG4 elevation associated with a pancreatic pseudocyst.Pancreas.2019;48(10):1538-1539	No	case report, review ,comment ,letter ,conference proceeding，guidelines
208	Uozumi, N., S. Oura and S. Makimoto.Subclinical Needle Tract Seeding by Endoscopic Ultrasound-Guided Fine-Needle Aspiration for Pancreatic Cancer.Case Reports in Oncology.2021;14(2):977-982	No	case report, review ,comment ,letter ,conference proceeding，guidelines
209	Vafa, H., M. Arvanitakis, C. Matos, P. Demetter, P. Eisendrath, E. Toussaint, A. B. Hittelet, J. Deviere and M. Delhaye.Pancreatic tuberculosis diagnosed by EUS: one disease, many faces.Jop.2013;14(3):256-260	No	case report, review ,comment ,letter ,conference proceeding，guidelines
210	Vu, C. K. F., F. Chang, L. Doig and J. Meenan.Metastatic lymph node impostor in pancreatic cystadenocarcinoma.Journal of the Pancreas.2005;6(2):189-193	No	case report, review ,comment ,letter ,conference proceeding，guidelines
211	Wang, J., W. J. Kang and H. Cho.Malignant Transformation of an Epidermoid Cyst in an Intrapancreatic Accessory Spleen: A Case Report.Nuclear Medicine and Molecular Imaging.2020;54(1):58-60	No	case report, review ,comment ,letter ,conference proceeding，guidelines
212	Welch, A., T. McGarrity, H. Mani and M. Moyer.Cystic neuroendocrine tumor of the pancreas: A rare type of pancreatic cystic lesion accurately diagnosed and staged by EUS-FNA.Practical Gastroenterology.2013;37(10):31-34	No	case report, review ,comment ,letter ,conference proceeding，guidelines
213	Xiao, L., C. Ningli and L. Enqiang.Endoscopic ultrasonography in the diagnosis and treatment of groove pancreatitis combined with pancreatic pseudocyst: a case report.Chinese Journal of Digestive Endoscopy.2022;39(8):658-659	No	case report, review ,comment ,letter ,conference proceeding，guidelines
214	Xu, W., X. Cui, Y. C. Zhang, F. Wang, Y. Zhu and W. Gong.ID: 3517428 AUTOIMMUNE PANCREATITIS WITH PANCREATIC CALCULI AND PSEUDOCYST: A CASE REPORT.Gastrointestinal Endoscopy.2021;93(6):AB264-AB265	No	case report, review ,comment ,letter ,conference proceeding，guidelines
215	Yamabe, A., A. Irisawa, G. Shibukawa, K. Hoshi, M. Fujisawa, R. Igarashi, A. Sato, T. Maki and H. Hojo.Rare condition of needle tract seeding after EUS-guided FNA for intraductal papillary mucinous carcinoma.Endoscopy International Open.2016;4(7):E756-E758	No	case report, review ,comment ,letter ,conference proceeding，guidelines
216	Yang, J., Y. Zeng and J. W. Zhang.Simultaneous multiple primary malignancies diagnosed by endoscopic ultrasound-guided fine-needle aspiration: A case report.World Journal of Clinical Cases.2022;10(17):5764-5769	No	case report, review ,comment ,letter ,conference proceeding，guidelines
217	Abadia, M. A., M. M. Peracaula, J. Armengol, J. A. Colán, J. Dot, A. Benages, M. D. Castillo, J. C. Salord, S. Kantsevoy, J. R. Armengol, N. Tallada and C. Iglesias.Descriptive study about correlation of pancreatic cystic lesions findings by confocal microscopy and other diagnostic procedures.Gastrointestinal Endoscopy.2014;79(5):AB350	No	case report, review ,comment ,letter ,conference proceeding，guidelines
218	Abdallah, T., S. Shalaby, A. Salem, T. Yousef, S. Saleh, H. Okasha, M. Zaghloul and M. A. El-Nady.PANCREATIC CYST FLUID INTERLEUKIN-1 BETA (IL-1?) LEVEL IN PREDICTING THE RISK OF MALIGNANCY IN PANCREATIC CYSTS.United European Gastroenterology Journal.2022;10(989	No	case report, review ,comment ,letter ,conference proceeding，guidelines
219	Aghaie, K., S. Reddymasu, B. R. Alsop, M. M. Oropeza-Vail, M. Brimacombe, A. Rastogi and M. S. Olyaee.Utility of pancreatic cyst fluid carcinoembryonic antigen and cytology to predict mucinous cystic neoplasia - Results from a tertiary referral center.Gastrointestinal Endoscopy.2011;73(4):AB256	No	case report, review ,comment ,letter ,conference proceeding，guidelines
220	Akhtar, E., D. Parikh and S. Urayama.Utility of a commercial molecular panel (RedPath) in pancreatic cyst fluid analysis: A single center experience.American Journal of Gastroenterology.2013;108(S82	No	case report, review ,comment ,letter ,conference proceeding，guidelines
221	Al-Haddad, M.Repeated pancreatic cyst sampling for carcinoembryonic antigen analysis: Is it worth another poke?Gastrointestinal Endoscopy.2016;84(5):785-787	No	case report, review ,comment ,letter ,conference proceeding，guidelines
222	Al-Haddad, M. A., S. C. Janga, S. Nishtala, J. Ipe, P. Bhatia and T. Skaar.microRNAs for the differentiation of mucinous pancreatic cysts in EUS guided fluid sampling.Gastroenterology.2015;148(4):S518-S519	No	case report, review ,comment ,letter ,conference proceeding，guidelines
223	Al-Haddad, M. A., M. B. Wallace, S. Lakhtakia, W. R. Brugge, D. K. Pleskow, Z. Li, A. Sethi, T. A. Woodward, M. Raimondo, J. M. DeWitt and et al.FINE NEEDLE ASPIRATION OF PANCREATIC CYSTIC LESIONS: a MULTICENTER, RANDOMIZED STUDY COMPARING STANDARD AND FLEXIBLE NITINOL NEEDLES.Gastrointestinal endoscopy.2020;91(6):AB206‐AB207	No	case report, review ,comment ,letter ,conference proceeding，guidelines
224	Alhawary, A., H. Elalfy, G. Soliman, H. Okasha and M. El-Bendary.Endoscopic ultrasound (EUS) in obstructive jaundice provide accurate localization and tissue sampling over CT, magnetic resonance imaging. and ERCP: A comparative study.United European Gastroenterology Journal.2020;8(8 SUPPL):812-813	No	case report, review ,comment ,letter ,conference proceeding，guidelines
225	Allen, P. J.Biomarker Development in IPMN: The Problem of the Known Unknowns and the Unknown Unknowns.Annals of Surgery.2021;273(6):E276-E277	No	case report, review ,comment ,letter ,conference proceeding，guidelines
226	Alrajjal, A., M. S. R. Choudhury, S. Bandyopadhyay and V. B. Shidham.Pancreatic cyst endoscopic ultrasound-guided fine-needle aspiration (EUS-FNA): Benign or malignant. Clues to cytological diagnosis with major consequences.CytoJournal.2022;19(	No	case report, review ,comment ,letter ,conference proceeding，guidelines
227	Alves Conde, R. D., S. Faias, R. Roque, R. Fonseca, M. Cravo, A. Dias Pereira, J. Gama and C. Fonseca.METABOLOMIC ANALYSIS OF PANCREATIC CYST FLUID AND PLASMA BY PROTON NUCLEAR MAGNETIC RESONANCE SPECTROSCOPY.United European Gastroenterology Journal.2022;10(58-59	No	case report, review ,comment ,letter ,conference proceeding，guidelines
228	Araki, O. M., R. Colaiacovo, A. P. Carbonari, M. A. R. Camunha, R. K. Nakamura and L. G. Rossini.Cyst wall puncture during EUS-FNA may increase the diagnostic yield of pancreatic cysts: A new technique using agarose cell block microhistology.Gastrointestinal Endoscopy.2014;79(5):AB328-AB329	No	case report, review ,comment ,letter ,conference proceeding，guidelines
229	Ardengh, J. C., R. Kemp, J. L. P. Módena and J. S. S. Dos Santos.Clinical impact of EUS in the evaluation of pancreaticobiliary disorders in children - A prospective assessment.Gastrointestinal Endoscopy.2011;73(4):AB221-AB222	No	case report, review ,comment ,letter ,conference proceeding，guidelines
230	Ardengh, J. C., D. E. C. Neto, J. F. E. Coelho, E. R. Lima, T. S. Medeiros, J. S. Reis, J. L. P. Módena and J. S. S. Dos Santos.Prospective evaluation in assessing the clinical impact of EUS-FNA in the management of the incidental pancreatic cysts.Gastrointestinal Endoscopy.2010;71(5):AB275-AB276	No	case report, review ,comment ,letter ,conference proceeding，guidelines
231	Ardengh, J. C., D. E. C. Neto, J. F. E. Coelho, T. S. Medeiros, J. S. Reis, E. R. Lima, J. L. P. Módena and J. S. S. Dos Santos.Nonsurgical management of asymptomatic incidental pancreatic cysts.Gastrointestinal Endoscopy.2010;71(5):AB355	No	case report, review ,comment ,letter ,conference proceeding，guidelines
232	Ardengh, J. C., D. E. C. Neto, J. F. E. Coelho, T. S. Medeiros, J. S. Reis, E. R. Lima, J. L. P. Módena and J. S. S. D. Santos.Incidental pancreatic cysts smaller than 3cm: How aggressive should treatment be?Gastrointestinal Endoscopy.2010;71(5):AB247-AB248	No	case report, review ,comment ,letter ,conference proceeding，guidelines
233	Arpin, R., M. Pitman, W. Brugge, D. Forcione, O. Yuksel and O. Basar.The impact of endoscopic ultrasound-guided moray™ micro-forceps biopsy on diagnosis of pancreatic cysts.Journal of the American Society of Cytopathology.2016;5(5):S69	No	case report, review ,comment ,letter ,conference proceeding，guidelines
234	Ashhab, A. A., S. J. Pandol and S. K. Lo.Are We Ready to Give up Prophylactic Antibiotics for Endoscopic Ultrasonography -Guided Fine-Needle Aspiration of Pancreatic Cystic Lesions?American Journal of Gastroenterology.2021;116(12):2482-2483	No	case report, review ,comment ,letter ,conference proceeding，guidelines
235	Ashida, R., T. Ioka, N. Ishida, H. Sueyoshi, R. Takada, N. Fukutake, H. Uehara and K. Katayama.Follow up high-risk individuals for early detection of pancreatic cancer.United European Gastroenterology Journal.2014;2(1):A161	No	case report, review ,comment ,letter ,conference proceeding，guidelines
236	Ashida, R., T. Ioka, N. Ishida, R. Takada, T. Yamai, N. Fukutake, R. Takakura, H. Uehara and K. Katayama.For early detection of pancreatic cancer.Journal of Gastroenterology and Hepatology.2012;27(370	No	case report, review ,comment ,letter ,conference proceeding，guidelines
237	Ashida, R., T. Ioka, R. Takada, N. Fukutake, H. Uehara, K. Ohkawa and K. Katayama.Follow up IPMN for early detection of pancreatic cancer.Gastrointestinal Endoscopy.2015;81(5):AB186-AB187	No	case report, review ,comment ,letter ,conference proceeding，guidelines
238	Atiq, M., J. Lee, W. Ross, B. Weston, J. Stroehlein, G. Raju and M. Bhutani.Is It safe to follow cystic pancreatic neoplasms if immediate surgery is not undertaken? ACG/Naomi Nakao Gender-based research award.American Journal of Gastroenterology.2011;106(S67	No	case report, review ,comment ,letter ,conference proceeding，guidelines
239	Ayoub, F., A. M. Davis and C. G. Chapman.Pancreatic Cysts - An Overview and Summary of Society Guidelines, 2021.JAMA - Journal of the American Medical Association.2021;325(4):391-392	No	case report, review ,comment ,letter ,conference proceeding，guidelines
240	Bailey-Lundberg, J. M., S. Guha and N. Thosani.From bench to bedside: Is it time to incorporate molecular testing for diagnostic and management algorithms for pancreatic cystic lesions?Gastrointestinal Endoscopy.2021;93(5):1034-1037	No	case report, review ,comment ,letter ,conference proceeding，guidelines
241	Barkin, J. A. and J. S. Barkin.Presence of small pancreatic cystic lesions should not preclude liver transplantation.Liver Transplantation.2017;23(3):290-291	No	case report, review ,comment ,letter ,conference proceeding，guidelines
242	Barresi, L., I. Tarantino, G. Curcio, A. Granata, A. Maimone, P. Baccarini, R. Liotta, A. Fornelli, C. Luigiano, N. D'Imperio, M. Traina and C. Fabbri.Feasibility, safety and efficacy of a new endoscopic ultrasound (EUS)-guided fine needle biopsy (FNB) in pancreatic cystic lesions: A pilot study.Digestive and Liver Disease.2012;44(S176	No	case report, review ,comment ,letter ,conference proceeding，guidelines
243	Basar, O. and W. R. Brugge.Pancreatic cyst guidelines: Which one to live by?Gastrointestinal Endoscopy.2017;85(5):1032-1035	No	case report, review ,comment ,letter ,conference proceeding，guidelines
244	Basar, O., O. Yuksel, D. Yang, J. Samarasena, C. J. DiMaio, M. S. Wagh, D. G. Forcione, A. N. Ronald, M. B. Pitman and W. R. Brugge.The micro-forceps for pancreatic cysts: A game changer?Pancreas.2016;45(10):1497	No	case report, review ,comment ,letter ,conference proceeding，guidelines
245	Belkin, E. and W. Wassef.Our experience with pancreatic cyst surveillance and retrospective application of the new AGA guidelines.Gastrointestinal Endoscopy.2017;85(5):AB346	No	case report, review ,comment ,letter ,conference proceeding，guidelines
246	Belkin, E., W. Wassef, J. Zivny, L. Hutchinson and E. Cosar.Pancreatic cyst fluid k-ras mutations: What about the false positives?American Journal of Gastroenterology.2012;107(S69-S70	No	case report, review ,comment ,letter ,conference proceeding，guidelines
247	Belkin, E., W. Wassef, J. Zivny, L. Hutchinson and E. Cosar.Pancreatic cysts fluid analysis: CEA, cytology, and k-ras.American Journal of Gastroenterology.2012;107(S94	No	case report, review ,comment ,letter ,conference proceeding，guidelines
248	Belkin, E., W. Wassef, J. Zivny, L. Hutchinson and E. Cosar.One center's experience of pancreatic cyst surveillance with EUS.American Journal of Gastroenterology.2013;108(S63	No	case report, review ,comment ,letter ,conference proceeding，guidelines
249	Bell, M., J. Feng, K. W. Chow, S. Reicher and V. Eysselein.INTEGRATED MOLECULAR PATHOLOGY AS A PREDICTOR OF MALIGNANT TRANSFORMATION OF PANCREATIC CYSTS WITH A MAXIMUM 11-YEAR FOLLOW-UP.Gastrointestinal Endoscopy.2022;95(6):AB542	No	case report, review ,comment ,letter ,conference proceeding，guidelines
250	Bengi, G., Y. Özden and M. Soytürk.Assessment of pancreatic pseudocysts followed for endoscopic ultrasonography (EUS): Single center experience.Turkish Journal of Gastroenterology.2019;30(S750	No	case report, review ,comment ,letter ,conference proceeding，guidelines
251	Bernstein, G. R., D. X. Jin, N. N. Fontaine, P. M. Shah, V. Chandrasekhara, M. L. Kochman, G. G. Ginsberg, N. Jhala and N. A. Ahmad.Pancreatic cyst size does not have an impact on diagnostic yield of endosonographic ultrasound-guided fine needle aspiration.Gastrointestinal Endoscopy.2013;77(5):AB408	No	case report, review ,comment ,letter ,conference proceeding，guidelines
252	Bertani, H., V. G. Mirante, R. Manta, M. Manno, A. Caruso and R. Conigliaro.Pancreatic cyst wall study with confocal endomicroscopy (NCLE): Is it possible to distinguish mucinous vs non-mucinous cyst?United European Gastroenterology Journal.2013;1(1):A38	No	case report, review ,comment ,letter ,conference proceeding，guidelines
253	Bertani, H., V. G. Mirante, R. Manta, M. Manno, A. Caruso and R. Conigliaro.Pancreatic cysts confocal endomicroscopy study: A feasibility study of NCLE (needle based confocal laser endomicroscopy) through FNA needle.United European Gastroenterology Journal.2013;1(1):A186	No	case report, review ,comment ,letter ,conference proceeding，guidelines
254	Bertani, H., R. Pezzilli, F. Pigò, M. Bruno, C. De Angelis, G. Manfredi, G. Delconte, R. Conigliaro and E. Buscarini.Leopard study: Italian multicenter prospective study of pancreatic cystic lesions with confocal endomicroscopy: Feasibility and safety evaluation.Endoscopy.2019;51(4):S42-S43	No	case report, review ,comment ,letter ,conference proceeding，guidelines
255	Bertani, H., F. Pigò, V. G. Mirante, A. Caruso, S. Mangiafico, M. Manno, C. Barbera and R. Conigliaro.In-vivo identification of intraductal papillary mucinous neoplasia (IPMN) with needle-based confocal endomicroscopy.Digestive and Liver Disease.2015;47(e72	No	case report, review ,comment ,letter ,conference proceeding，guidelines
256	Bhakta, D., R. De Latour, G. B. Haber, S. A. Gross, E. Janec, M. Saraceni and L. Khanna.ENDOSCOPIC ULTRASOUND-GUIDED THROUGH-THE-NEEDLE BIOPSY OF PANCREATIC CYSTIC LESIONS: DIAGNOSTIC OUTCOMES AND ADVERSE EVENTS.Gastrointestinal Endoscopy.2020;91(6):AB209	No	case report, review ,comment ,letter ,conference proceeding，guidelines
257	Bhalme, M., M. Ng and V. Kaushik.Endoscopic ultrasound: A large single centre experience at UK district General Hospital (Tertiary Referral Unit).Gut.2009;58(A125-A126	No	case report, review ,comment ,letter ,conference proceeding，guidelines
258	Bhandari, S., K. Sanghvi, A. Sharma, N. Bondade and A. Maydeo.Single-operator cholangioscopy-guided holmium laser lithotripsy: The new-age "rescue" lithotripsy.Gastrointestinal Endoscopy.2016;83(5):1035-1036	No	case report, review ,comment ,letter ,conference proceeding，guidelines
259	Bhardwaj, R., G. Bhardwaj, A. Gautam and M. Dharan.Duodenitis: An unrecognized complication of endoscopic ultrasound (EUS) guided fine needle aspiration (FNA) of pancreatic cystic lesions (PCLS).American Journal of Gastroenterology.2016;111(S1326	No	case report, review ,comment ,letter ,conference proceeding，guidelines
260	Bianchi, M., A. Larghi, D. Castellani, L. Camellini, C. Fabbri, I. Tarantino, C. De Angelis, D. Berretti, M. Bruno, T. Togliani, M. C. Petrone, A. Pisani, P. G. Arcidiacono, M. Zilli, P. Bocus and L. De Luca.Iec-sied survey on EUS-FNA diagnostic accuracy in Italy.Digestive and Liver Disease.2014;46(S60-S61	No	case report, review ,comment ,letter ,conference proceeding，guidelines
261	Bick, B., L. Zhang, S. Chari, A. Devalapalli, P. Kamath and M. Topazian.Polycystic pancreas disease associated with pancreatic intraepithelial neoplasia.American Journal of Gastroenterology.2013;108(S267	No	case report, review ,comment ,letter ,conference proceeding，guidelines
262	Boetticher, N. C., M. Henry, A. C. Clayton, B. R. Kipp, E. Rajan, J. E. Clain, P. Chahal, D. L. Seaman, M. J. Levy and M. D. Topazian.Saline lavage of pancreas cysts to improve cytologic yield.Gastrointestinal Endoscopy.2009;69(5):AB238	No	case report, review ,comment ,letter ,conference proceeding，guidelines
263	Bota, S., M. Razpotnik, M. Kutilek, C. Urak, G. Essler, J. Weber-Eibel, A. Maieron and M. Peck-Radosavljevic.THE USE OF ANTITHROMBOTIC AND ANTICOAGULANT AGENTS DID NOT INCREASE THE BLEEDING RISK AFTER ENDOSONOGRAPHY (EUS)-GUIDED PUNCTURE.United European Gastroenterology Journal.2022;10(1040	No	case report, review ,comment ,letter ,conference proceeding，guidelines
264	Brugge, W. R.Pancreatic cyst surveillance: Threat or opportunity?Gastrointestinal Endoscopy.2016;83(6):1118-1120	No	case report, review ,comment ,letter ,conference proceeding，guidelines
265	Buxbaum, J., K. Ravi, W. Ross, B. Weston, P. G. Iyer, A. Rastogi and M. B. Wallace.Continuing Medical Education Exam: November 2016.Gastrointestinal Endoscopy.2016;84(5):833-833.e835	No	case report, review ,comment ,letter ,conference proceeding，guidelines
266	Cai, G., U. Siddiqui, H. Aslanian, A. Finkelstein, K. Schofield and D. Chhieng.Molecular analysis of pancreatic cyst fluid: Correlation with cytologic diagnosis and surgical follow-up.Laboratory Investigation.2010;90(89A-90A	No	case report, review ,comment ,letter ,conference proceeding，guidelines
267	Chebib, I. and M. Pitman.Inspissated mucin in EUS-FNA aspirates from pancreatic cysts: A potential diagnostic pitfall.Cancer Cytopathology.2010;118(377	No	case report, review ,comment ,letter ,conference proceeding，guidelines
268	Chiba, K., M. Kikuyama, S. Kuruma and T. Kamisawa.Pancreatic lesions less than 10 mm studied by endoscopic ultrasonography with fine-needle aspiration.Pancreas.2019;48(10):1413	No	case report, review ,comment ,letter ,conference proceeding，guidelines
269	Chin, Y. K., C. S. Ngui, S. Mesenas, W. C. Ong, C. S. Choon Kong, B. K. Poh Goh, A. Y. F. Chung, K. H. Lim, S. C. Low, C. H. Thng and D. M. Y. Tan.Does EUS/FNA affect the management of pancreatic cyst detected on imaging? A single centre experience.Journal of Gastroenterology and Hepatology.2013;28(453	No	case report, review ,comment ,letter ,conference proceeding，guidelines
270	Chudoba, A., M. Degowska and G. Oracz.Multilocular Cyst of the Pancreas.Indian Journal of Pediatrics.2020;87(11):965	No	case report, review ,comment ,letter ,conference proceeding，guidelines
271	Ciccarelli, L. F. G., R. Bustos, M. Masrur, S. Gruessner, V. Valle, F. Bianco and P. Giulianotti.Robotic assisted distal spleno-pancreatectomy for mucinous cystic tumor of body of the pancreas.Surgical Endoscopy.2019;33(S468	No	case report, review ,comment ,letter ,conference proceeding，guidelines
272	Costa, F., A. Coelho, F. Castro Poc¸as, P. Bateira and J. R. Vizcaíno.Endoscopic ultrasound-guided fine needle aspiration of pancreatic cystic lesions: A tertiary hospital experience.Virchows Archiv.2014;465(1):S50	No	case report, review ,comment ,letter ,conference proceeding，guidelines
273	Dadds, H. R., G. Keane, M. T. Huggett and S. P. Pereira.Utility of EUS-FNA for identifying (pre-)malignant pancreatic cysts.Pancreatology.2012;12(3):e3	No	case report, review ,comment ,letter ,conference proceeding，guidelines
274	Das, A., E. Ellsworth, M. S. Sachdev and S. D. Finkelstein.Incidental pancreatic cystic neoplasm (PCN): Management guided by molecular analysis of cyst fluid obtained by eus-fna is cheaper and more effective compared to management guided by cyst fluid cytology and carcino-embryonic antigen (CEA) estimation.Gastroenterology.2012;142(5):S207-S208	No	case report, review ,comment ,letter ,conference proceeding，guidelines
275	Das, K. K., X. Geng, H. Xiao, C. Fernandez-Del Castillo, D. G. Forcione, B. Casey, W. R. Brugge, M. B. Pitman, K. M. Das and M. Mino-Kenudson.Detection of intraductal papillary mucinous neoplasm (IPMN) with a high risk of malignant transformation from pancreatic Cyst fluid aspirates by the Das-1 monoclonal antibody.Gastroenterology.2012;142(5):S620	No	case report, review ,comment ,letter ,conference proceeding，guidelines
276	DeWitt, J.Denuding epithelium from pancreatic cysts: the bare essentials.Gastrointestinal Endoscopy.2016;84(5):794-796	No	case report, review ,comment ,letter ,conference proceeding，guidelines
277	El Moufid, H., H. Seddik and M. Bennani.EUS-guided FNA of pancreatic mass lesions.Journal of Gastroenterology and Hepatology.2021;36(SUPPL 2):159-160	No	case report, review ,comment ,letter ,conference proceeding，guidelines
278	Eshtiaghpour, D., J. Iskander, I. Singh, D. Chung, V. Eysselein and S. Reicher.Does time of day affect the yield of endoscopic ultrasound fine needle aspiration?American Journal of Gastroenterology.2012;107(S78	No	case report, review ,comment ,letter ,conference proceeding，guidelines
279	Eshtiaghpour, D., S. Reicher, V. Eysselein and A. Datta.Diagnostic yield of EUS-FNA without on-site cytopathology is improved with increased number of needle passes.Pancreas.2014;43(8):1356	No	case report, review ,comment ,letter ,conference proceeding，guidelines
280	Eskandari, A., S. Urayama, A. Dodda and M. Wilson.PERFORMANCE OF EUS-FNA BASED MOLECULAR PATHOLOGY IN MANAGEMENT OF PANCREATIC CYSTIC LESIONS COMPARED TO CYST GUIDELINES.Gastrointestinal Endoscopy.2019;89(6):AB584-AB585	No	case report, review ,comment ,letter ,conference proceeding，guidelines
281	Facciorusso, A. and S. Wani.Response.Gastrointestinal Endoscopy.2020;92(1):238	No	case report, review ,comment ,letter ,conference proceeding，guidelines
282	Faias, S., R. D. A. Conde, R. Roque, R. Fonseca, M. Cravo, A. D. Pereira, J. M. Gama and C. P. Fonseca.METABOLOMIC ANALYSIS OF PANCREATIC CYST FLUID BY PROTON NUCLEAR MAGNETIC RESONANCE SPECTROSCOPY.Gastroenterology.2022;162(7):S-746	No	case report, review ,comment ,letter ,conference proceeding，guidelines
283	Faias, S., M. Duarte, C. Albuquerque, R. Roque, J. Pereira Da Silva, R. Fonseca and A. Dias Pereira.Clinical impact of GNAS and KRAS molecular alterations added to CEA and cytology in pancreatic cystic fluid obtained by EUS-FNA.United European Gastroenterology Journal.2017;5(5):A660	No	case report, review ,comment ,letter ,conference proceeding，guidelines
284	Faias, S., J. D. Pereira Da Silva, I. Marques, R. Fonseca, M. Cravo, P. Chaves and A. D. Pereira.Relevance of endoscopic ultrasound with fine needle as piration in pancreatic cystic lesions smaller than 3 cm. a retrospective study.United European Gastroenterology Journal.2019;7(8):793	No	case report, review ,comment ,letter ,conference proceeding，guidelines
285	Faias, S., J. Pereira Silva, I. Marques, R. Fonseca and A. Dias Pereira.Is it usefull to repeat endoscopic ultrasound with fine needle aspiration of pancreatic cystic lesions? A retrospective study.United European Gastroenterology Journal.2017;5(5):A479-A480	No	case report, review ,comment ,letter ,conference proceeding，guidelines
286	Faias, S., S. Prazeres, M. Cunha, R. Roque, L. Pereira, M. Cravo, P. Chaves, I. Claro, M. Silveira, V. Leite and A. D. Pereira.CHROMOGRANIN A AND NSE IN PANCREATIC CYSTIC FLUID ARE USEFUL BIOMARKERS FOR DIAGNOSIS OF CYSTIC PANCREATIC NEUROENDOCRINE TUMORS.Gastrointestinal Endoscopy.2019;89(6):AB607-AB608	No	case report, review ,comment ,letter ,conference proceeding，guidelines
287	Fazeli, R., N. Yahyapourjalaly, J. Lee, N. Amini, A. MarieLennon and S. Ali.Factors associated with non-diagnostic cytologic interpretation of endoscopic ultrasound-guided fine needle aspiration of pancreas cysts.Journal of the American Society of Cytopathology.2016;5(5):S57	No	case report, review ,comment ,letter ,conference proceeding，guidelines
288	Fernandes, A. I., N. Almeida, N. Dias, M. A. Cipriano, F. Portela, A. M. Ferreira, M. R. Silva, F. X. Cunha and C. Sofia.Pancreatic cystic lesions: Could diagnostic strategy be optimized?United European Gastroenterology Journal.2013;1(1):A496-A497	No	case report, review ,comment ,letter ,conference proceeding，guidelines
289	Fischer, C. P., B. N. Fahy, T. A. Aloia, I. Raijman, A. O. Barroso, P. J. Schwarz and B. L. Bass.Fine needle aspiration cytology from pancreatic cysts- limited utility in surgical decision making.Gastroenterology.2009;136(5):A886	No	case report, review ,comment ,letter ,conference proceeding，guidelines
290	Franco, D. L., A. Kahn, T. M'Hamed and D. O. Faigel.Endoscopic and fluid analysis risk factors for high grade dysplasia and malignancy in pancreatic cysts.Gastrointestinal Endoscopy.2016;83(5):AB354	No	case report, review ,comment ,letter ,conference proceeding，guidelines
291	Gaddam, S., J. W. Keach, P. S. Ge, D. Mullady, N. Fukami, V. R. Muthusamy, S. A. Edmundowicz, R. R. Azar, R. J. Shah, F. Murad, V. M. Kushnir, R. R. Watson, K. F. Ghassemi, A. Sedarat, B. C. Brauer, R. D. Yen, S. K. Amateau, L. Hosford, T. Donahue, R. D. Schulick, B. H. Edil, D. S. Early and S. Wani.Creation of a prediction tool (M-PACT) to accurately identify premalignant and malignant cysts in …	No	case report, review ,comment ,letter ,conference proceeding，guidelines
292	Gaddam, S., D. Mahendra, D. S. Early, D. Mullady, R. R. Azar, F. Murad, T. G. Hollander, S. A. Edmundowicz and S. Wani.Development of a prediction model for premalignant and malignant pancreatic cystic lesions using clinical and endoscopic ultrasound (EUS) features: Implications for risk stratification.Gastroenterology.2013;144(5):S88-S89	No	case report, review ,comment ,letter ,conference proceeding，guidelines
293	Gaddam, S., D. Mahendra, D. S. Early, D. Mullady, R. R. Azar, F. Murad, S. S. Jonnalagadda, S. A. Edmundowicz and S. Wani.Predictors of surgical resection in patients with pancreatic cystic lesions undergoing endoscopic ultrasound with and without fine needle aspiration.Gastrointestinal Endoscopy.2012;75(4):AB208	No	case report, review ,comment ,letter ,conference proceeding，guidelines
294	Ge, P. S., J. W. Keach, S. Gaddam, D. Mullady, N. Fukami, V. R. Muthusamy, S. A. Edmundowicz, R. R. Azar, R. J. Shah, F. Murad, V. M. Kushnir, R. R. Watson, K. F. Ghassemi, A. Sedarat, B. C. Brauer, R. D. Yen, S. K. Amateau, L. Hosford, T. Donahue, R. D. Schulick, B. H. Edil, D. S. Early and S. Wani.Detailed analysis of predictors for surgicial resection in patients with pancreatic cystic lesions…	No	case report, review ,comment ,letter ,conference proceeding，guidelines
295	Georgios, M., B. Weynand, A. Sibille, G. Longheval and P. Warzée.Does endoscopic ultrasound-guided fine-needle aspiration of pancreatic cystic lesions provides adequate material for cytology and biochemical analysis?Acta Gastro-Enterologica Belgica.2013;76(1):68-69	No	case report, review ,comment ,letter ,conference proceeding，guidelines
296	Gleeson, F. C., M. J. Levy, S. T. Chari, J. E. Clain, A. C. Clayton, M. Henry, M. L. Kendrick, R. K. Pearson, B. T. Petersen, E. Rajan, S. S. Vege, N. Takahashi, G. B. Thompson, M. D. Topazian and K. K. Wang.Optimizing EUS staging of pancreatic neuroendocrine tumors (pNETs) through FNA confirmation of nodal, vascular, or hepatic metastasis and determination of adverse prognostic markers.Gastroint…	No	case report, review ,comment ,letter ,conference proceeding，guidelines
297	Gonzalez, I., R. S. Tang, C. A. Munroe, S. M. A. Fehmi, M. L. Krinsky, R. Overholser and T. J. Savides.Natural history of pancreatic cysts <6 CM With benign eus appearance without surgical resection.Gastrointestinal Endoscopy.2012;75(4):AB209	No	case report, review ,comment ,letter ,conference proceeding，guidelines
298	Gordon, K., J. Conway, J. A. Evans and G. Mishra.Safety and effectiveness of EUS and EUS-guided interventions in a large cohort of patients.Gastrointestinal Endoscopy.2012;75(4):AB430	No	case report, review ,comment ,letter ,conference proceeding，guidelines
299	Guarner-Argente, C., P. M. Shah, A. M. Buchner, N. A. Ahmad, M. L. Kochman and G. G. Ginsberg.Use of antimicrobials for EUS-guided FNA of pancreatic cysts: A retrospective and comparative analysis.Gastrointestinal Endoscopy.2011;73(4):AB329	No	case report, review ,comment ,letter ,conference proceeding，guidelines
300	Guerson, A. and S. Ho.The use of EUS-microforceps biopsies to evaluate patients with pancreatic cystic lesions.Endoscopic Ultrasound.2020;9(4):209-210	No	case report, review ,comment ,letter ,conference proceeding，guidelines
301	Guillen-Ponce, C., E. Mocci, J. Earl, C. Gonzalez, E. Vazquez, A. Sanjuanbenito, C. González, F. X. Real, N. Malats and A. Carrato.Spanish familial pancreatic cancer registry: Genomic analysis of affected individuals and screening of high-risk individuals.European Journal of Cancer.2013;49(S299-S300	No	case report, review ,comment ,letter ,conference proceeding，guidelines
302	Gupta, S., L. Khanna, A. R. Shah, J. Poneros, T. A. Gonda, A. Sethi and F. G. Gress.Interobserver agreement in the classification of pancreatic cysts with needle-based confocal laser endomicroscopy.American Journal of Gastroenterology.2015;110(S27-S28	No	case report, review ,comment ,letter ,conference proceeding，guidelines
303	Gupta, S., A. Samarth, N. Gaikwad, N. Shirole, T. Sankalecha and S. Gattewar.Spectrum of pancreatic lesions evaluated by endoscopic ultrasound in tertiary care centre.Indian Journal of Gastroenterology.2016;35(1):A99	No	case report, review ,comment ,letter ,conference proceeding，guidelines
304	Halawi, H., J. Dewitt, J. K. Leblanc, S. Sherman, L. McHenry, G. A. Cote and M. A. Al-Haddad.The utility of endoscopic ultrasound (EUS)-fine needle aspiration (FNA) for the diagnosis of pancreatic cystic neuroendocrine tumors (PCNETS): A decade of single center experience.Gastrointestinal Endoscopy.2013;77(5):AB399	No	case report, review ,comment ,letter ,conference proceeding，guidelines
305	Han, S., D. Kaufman and W. Wassef.Comparison of 19-gauge needle and 25-gauge needle diagnostic accuracy in EUS-FNA of pancreatic cystic lesions.American Journal of Gastroenterology.2014;109(S62	No	case report, review ,comment ,letter ,conference proceeding，guidelines
306	Han, S., J. Phan, A. R. Attwell, S. A. Edmundowicz, H. T. Hammad, N. B. Marya, V. R. Muthusamy, R. J. Shah, M. S. Wagh, S. B. Wani and B. C. Brauer.THE RISK OF INFECTIOUS ADVERSE EVENTS AFTER EUS-GUIDED FINE NEEDLE BIOPSY.Gastrointestinal Endoscopy.2019;89(6):AB429-AB430	No	case report, review ,comment ,letter ,conference proceeding，guidelines
307	Harbiyeli, I. F. C., E. T. Ivan, I. M. Cazacu, E. D. Burtea, M. Calita, V. F. Iovanescu and A. Saftoiu.Pancreatic cystic lesions: Is contrast enhanced endoscopic ultrasound answering the clinical dilemma?Turkish Journal of Gastroenterology.2019;30(S831	No	case report, review ,comment ,letter ,conference proceeding，guidelines
308	Hashimoto, R. and J. G. Lee.Concise Commentary: Antibiotic Prophylaxis for Endoscopic Needle Aspiration of Pancreatic Cystic Lesions: Bursting the Bubble?Digestive Diseases and Sciences.2019;64(8):2316-2317	No	case report, review ,comment ,letter ,conference proceeding，guidelines
309	Hashimoto, Y., J. N. Shah, Y. M. Bhat, R. G. Cameron and K. F. Binmoeller.EUS guided anterograde cystpancreatography of pancreatic cyst lesions.Gastrointestinal Endoscopy.2012;75(4):AB109	No	case report, review ,comment ,letter ,conference proceeding，guidelines
310	Hashimoto, Y., J. N. Shah, F. Weilert, Y. M. Bhat and K. F. Binmoeller.Feasibility and safety of endoscopic ultrasound (EUS)-guided cystpancreatography in pancreatic cystic lesions.Gastrointestinal Endoscopy.2011;73(4):AB252	No	case report, review ,comment ,letter ,conference proceeding，guidelines
311	Heidarian, A., K. Das, M. Mino-Kenudson, C. Fernandez-del Castillo and M. Pitman.Cytology adds value to monoclonal antibody das-1 testing for detection of high-risk pancreatic cysts.Modern Pathology.2020;33(3):367-368	No	case report, review ,comment ,letter ,conference proceeding，guidelines
312	Herba, K., M. Chai, P. Kumarasinghe, B. H. Amanuel and I. F. Yusoff.K-ras mutation analysis in pancreatic cystic neoplasms: Feasibility and utility.Journal of Gastroenterology and Hepatology.2011;26(242	No	case report, review ,comment ,letter ,conference proceeding，guidelines
313	Hoda, R. S., R. Arpin, M. W. Rosenbaum and M. B. Pitman.Risk of malignancy in pancreatic cysts with high-grade atypical cytology.Laboratory Investigation.2017;97(98A	No	case report, review ,comment ,letter ,conference proceeding，guidelines
314	Hong, S. K. S., A. A. Siddiqui, M. Bibbo, J. A. Andrel, R. M. Coben, T. E. Kowalski and D. E. Loren.Cyst wall puncture and aspiration during endoscopic ultrasound-guided fine needle aspiration increases the diagnostic yield of pre-malignant and malignant pancreatic cysts.Gastrointestinal Endoscopy.2011;73(4):AB338-AB339	No	case report, review ,comment ,letter ,conference proceeding，guidelines
315	House, J., J. Klapman, M. Leon, M. Malafa, J. Weber and B. A. Centeno.Pancreatic cyst fluid cytology and carcinoembryonic antigen (CEA) level obtained by endoscopic ultrasound guided-fine needle aspiration: Which is better at identifying high grade dysplasia/Invasion in intraductal papillary mucinous neoplasms?Laboratory Investigation.2012;92(91A	No	case report, review ,comment ,letter ,conference proceeding，guidelines
316	Huang, J., J. Samarasena, Y. Nakai, T. Iwashita and K. Chang.Complication rates of combined endoscopic ultrasound (EUS)-guided fine needle aspiration (FNA) with needle-based confocal laser-induced endomicroscopy (NCLE) and through-the-needle (TTN) cystoscopy in pancreatic cysts.American Journal of Gastroenterology.2014;109(S100	No	case report, review ,comment ,letter ,conference proceeding，guidelines
317	Huang, R. J., M. T. Barakat, W. G. Park and S. Banerjee.Risk of post-procedural unplanned hospital encounters following endoscopic ultrasound with fine-needle aspiration of the pancreas: A population-level, propensity-score controlled cohort study.Gastrointestinal Endoscopy.2018;87(6):AB107-AB108	No	case report, review ,comment ,letter ,conference proceeding，guidelines
318	Hunt, D., P. Kuhn, K. Bethel, J. Kuldau, M. Luttgen and W. Coyle.Measurement of circulating tumor cell levels before and after endoscopic ultrasound-guided fine needle aspiration in patients with newly diagnosed pancreatic adenocarcinoma: Interim analysis.Gastrointestinal Endoscopy.2013;77(5):AB400-AB401	No	case report, review ,comment ,letter ,conference proceeding，guidelines
319	Ibrahim, A., H. Cramer, M. Al-Haddad and H. H. Wu.Molecular analysis of cyst fluid obtained from endoscopic ultrasound-guided fine needle aspirates (EUS-FNA) of cystic lesions of the pancreas.Journal of the American Society of Cytopathology.2013;2(1):S67-S68	No	case report, review ,comment ,letter ,conference proceeding，guidelines
320	Ikeda, T., A. Irisawa and H. Ohira.The role of interventional EUS for pancreati-co-biliary disease.Gastroenterological Endoscopy.2012;54(828	No	case report, review ,comment ,letter ,conference proceeding，guidelines
321	Ikezawa, K., J. Fukuda, M. Nakao, K. Ohkawa and K. Katayama.RISK OF NEOPLASTIC PROGRESSION IN PATIENTS WITH PANCREATIC CYSTS AND/OR MAIN PANCREATIC DUCT DILATATION WHO UNDERWENT LONG-TERM SURVEILLANCE USING TRANSABDOMINAL SPECIAL ULTRASONOGRAPHY EXAMINATION FOCUSING ON THE PANCREAS.Gastroenterology.2020;158(6):S-600	No	case report, review ,comment ,letter ,conference proceeding，guidelines
322	Ilagan, C., E. Winslow, W. Chalhoub, M. Xu, J. Sung and M. Sidawy.Diagnostic value of DNA-based molecular analysis of cyst fluid for risk stratification of pancreatic cystic lesions.Laboratory Investigation.2021;101(SUPPL 1):1045	No	case report, review ,comment ,letter ,conference proceeding，guidelines
323	Ingold, A., R. M. Barbosa, J. C. Ardengh, V. O. Brunaldi, M. O. Brunaldi, O. Micelli-Neto, E. Taglieri, L. T. Koyanagi, A. D. Silveira, R. Kemp and J. S. S. dos Santos.THE YELD OF NEW PROCORE 20G FOR EUS-GUIDED FINE-NEEDLE BIOPSY (EUS-FNB): COMPARATIVE STUDY BETWEEN SOLID AND CYSTIC PANCREATIC TUMORS.Gastrointestinal Endoscopy.2019;89(6):AB590	No	case report, review ,comment ,letter ,conference proceeding，guidelines
324	Isayama, H., Y. Nakai and P. V. Draganov.The role of endoscopic ultrasound (EUS) in the management of patients with pancreatic cancer: Now bigger than ever.Journal of Gastrointestinal Oncology.2013;4(2):121-122	No	case report, review ,comment ,letter ,conference proceeding，guidelines
325	Javia, S. B., S. Munigala and B. Agarwal.Pancreatic cystic lesions referred for surgery based on EUS criteria: Correlation with surgical pathology.Gastrointestinal Endoscopy.2014;79(5):AB332	No	case report, review ,comment ,letter ,conference proceeding，guidelines
326	Jin, D. X., N. Jhala, P. M. Shah, G. R. Bernstein, V. Chandrasekhara, G. G. Ginsberg, M. L. Kochman and N. A. Ahmad.Cytological atypia does not predict malignancy in pancreatic cystic lesions.Gastroenterology.2013;144(5):S795	No	case report, review ,comment ,letter ,conference proceeding，guidelines
327	Joshi, V.nCLE (needle-based confocal laser endomicroscopy) in evaluation of indeterminate pancreatic cystic lesions: A single-center experience.American Journal of Gastroenterology.2014;109(S101	No	case report, review ,comment ,letter ,conference proceeding，guidelines
328	Joshi, V., F. Shariati, E. D. Verter, M. Lucas, C. Molina and J. Adams.Impact of needle based confocal endomicroscopy (NCLE) in improving diagnosis of pancreatic cystic neoplasms : Single center experience.Gastrointestinal Endoscopy.2017;85(5):AB354	No	case report, review ,comment ,letter ,conference proceeding，guidelines
329	Kadir, S., U. Sheikh and J. Iqbal.The management and assessment of incidental pancreatic cysts on computer tomography in a non-pancreatic centre.Gut.2014;63(A256	No	case report, review ,comment ,letter ,conference proceeding，guidelines
330	Kane, L. E., G. S. Mellotte, S. Marcone, B. M. Ryan and S. G. Maher.Multi-omic profiling of patient pancreatic cyst fluid for the identification of a novel biomarker panel of patient cancer risk.Cancer Research.2021;81(22 SUPPL):	No	case report, review ,comment ,letter ,conference proceeding，guidelines
331	Karia, K., I. Waxman, V. Konda, F. Gress, A. Sethi, U. Siddiqui, R. Sharaiha, P. Keida, A. Jamal-Kabani, M. Gaidhane and M. Kahaleh.Needle-based confocal endomicroscopy for pancreatic cysts: Is there any agreement in interpretation?American Journal of Gastroenterology.2014;109(S587	No	case report, review ,comment ,letter ,conference proceeding，guidelines
332	Kayar, Y., M. Tozlu, H. Senturk, A. T. Ince, A. Danalioglu and D. Arici.The efficacy and pitfalls of endoscopic ultrasound in the differential diagnosis of pancreatic cysts.United European Gastroenterology Journal.2015;3(5):A353	No	case report, review ,comment ,letter ,conference proceeding，guidelines
333	Khaitan, N., R. Hoda, C. Booth and M. Golusin.Alcian Blue/Periodic Acid-Schiff (AB/PAS) Special Stain is a Useful Ancillary Test to Determine Neoplastic Mucin in Pancreatic Cyst Fine Needle Aspirate Biopsy Samples: A Single Institution Retrospective Study.Journal of the American Society of Cytopathology.2021;10(5):S46-S47	No	case report, review ,comment ,letter ,conference proceeding，guidelines
334	Khalid, A., M. Zahid, K. McGrath and M. Nikiforova.EUS-FNA pancreatic cyst fluid miRNA expression analysis identifies mirna associated with IPMN.Gastrointestinal Endoscopy.2011;73(4):AB144	No	case report, review ,comment ,letter ,conference proceeding，guidelines
335	Khamaysi, I., A. Abu Ammar, G. Vasilyev, A. Arenstein, Y. Chowers and E. Zussman.Differentiation of pancreatic cyst types by analysis of rheological behavior of pancreatic cyst fluid.Endoscopy.2019;51(4):S43-S44	No	case report, review ,comment ,letter ,conference proceeding，guidelines
336	Khamaysi, I., G. Vasilyev, Y. Chowers and E. Zussman.Rheological analysis of pancreatic cyst fluid accurately differentiates pancreatic cyst types.Gastrointestinal Endoscopy.2016;83(5):AB333-AB334	No	case report, review ,comment ,letter ,conference proceeding，guidelines
337	Khan, A., R. J. Sealock, K. Patel, I. Raijman, V. Kaul and M. O. Othman.Use of a novel through-the-needle micro-forceps “TNMF” for pancreatic cyst wall sampling by endoscopic ultrasound (EUS).American Journal of Gastroenterology.2017;112(S436-S437	No	case report, review ,comment ,letter ,conference proceeding，guidelines
338	Khan, E. A., N. Cuka, R. Madan, M. Olyaee, P. A. Thomas and F. Fan.Endoscopic ultrasound-guided fine needle aspiration (EUS-FNA) of pancreatic cystic lesions without overt cytologic atypia: Proposed diagnostic categories with utilization of fluid carcinoembryonic (CEA) level.Laboratory Investigation.2010;90(97A	No	case report, review ,comment ,letter ,conference proceeding，guidelines
339	Khan, Z., M. H. Vohra, S. Chung, F. Ali, M. Joseph-Talreja, S. Ramireddy, T. DaVee, S. Rashtak, D. Bhakta and N. Thosani.ANTIPLATELET AND/OR ANTICOAGULANT TREATMENT DOES NOT INCREASE HEMORRHAGIC ADVERSE EVENTS DURING EUS FNA/FNB OF PANCREATIC AND NON-PANCREATIC LESIONS.Gastrointestinal Endoscopy.2022;95(6):AB513	No	case report, review ,comment ,letter ,conference proceeding，guidelines
340	Khashab, M., A. M. Lennon, A. S. Tignor, S. K. Amateau, V. K. Singh, E. J. Shin, C. L. Wolfgang, M. A. Makary, B. H. Edil, R. D. Schulick, A. N. Kalloo and M. Canto.Should we do EUS/FNA on patients with pancreatic cysts? The incremental benefit of EUS over CT/MRI for prediction of cystic neoplasms.Gastrointestinal Endoscopy.2011;73(4):AB327	No	case report, review ,comment ,letter ,conference proceeding，guidelines
341	Khoury, T., A. Kadah, A. Mari, B. Sirhan, M. Mahamid and W. Sbeit.The utility of endoscopic ultrasound fine needle aspiration in pancreatic cystic lesions diagnosis.United European Gastroenterology Journal.2020;8(8 SUPPL):686-687	No	case report, review ,comment ,letter ,conference proceeding，guidelines
342	Kida, M., R. Hasagawa, T. Kaneko, H. Yamauchi, K. Okuwaki, T. Iwai and H. Imaizumi.Newly Developed Model for training EUS -HGS and Pseudocyst Drainage procedure.United European Gastroenterology Journal.2019;7(8):561	No	case report, review ,comment ,letter ,conference proceeding，guidelines
343	Kim, K. H., K. A. McGreevy, K. La Fortune, H. Cramer and J. M. DeWitt.Alterations in EUS morphology, cyst fluid cytology, DNA quality and DNA quantity in patients treated with EUS-guided ethanol lavage with paclitaxel injection.Gastrointestinal Endoscopy.2016;83(5):AB334-AB335	No	case report, review ,comment ,letter ,conference proceeding，guidelines
344	Kim, P. D., K. A. Jones, K. Chen, B. B. Patel, J. P. Hoffman, H. Ehya, K. Devarajan, J. C. Watson, J. L. Tokar and A. T. Yeung.Proteomic biomarkers for the early detection of pancreatic cancer-an analysis of pancreatic duct fluid.Pancreas.2012;41(8):1376	No	case report, review ,comment ,letter ,conference proceeding，guidelines
345	Kitano, M., R. Ashida and Y. Yamashita.Endoscopic ultrasound for early diagnosis of pancreatic cancer.Digestive Endoscopy.2020;32(7):1146	No	case report, review ,comment ,letter ,conference proceeding，guidelines
346	Kliment, M., O. Urban, L. Ceganova, A. Boday, M. Lovecek, M. Straka, P. Fojtik and P. Falt.Cytology, CEA and K-RAS analysis of cyst fluid aspirate obtained by EUS-FNA in diagnosing pancreatic cystic neoplasia - A prospective study.Pancreatology.2012;12(6):585	No	case report, review ,comment ,letter ,conference proceeding，guidelines
347	Klochan, C., J. DeWitt, C. Schmidt, S. Sherman, J. LeBlanc, L. McHenry, G. Cote, J. Stuart and M. Al-Haddad.Performance characteristics of molecular (DNA) analysis of pancreatic cyst fluid.American Journal of Gastroenterology.2011;106(S70	No	case report, review ,comment ,letter ,conference proceeding，guidelines
348	Klochan, C. M., M. A. Al-Haddad, J. M. Dewitt, J. K. Leblanc, G. A. Cote, S. Sherman, L. McHenry, C. M. Schmidt and J. S. Stuart.Cost analysis of molecular (DNA) markers of suspected Mucinous Pancreatic Cysts (MPCs).Gastrointestinal Endoscopy.2012;75(4):AB505	No	case report, review ,comment ,letter ,conference proceeding，guidelines
349	Köker, I. H., S. Elagoz, F. U. Malya, S. Kiremitci, A. T. Ince and H. Senturk.ID: 3524972 MUCINOUS PANCREATIC CYST SUBGROUPS: THE ROLE OF CYST FLUID VISCOSITY AND CYST MORPHOLOGY IN DIFFERENTIATION.Gastrointestinal Endoscopy.2021;93(6):AB257	No	case report, review ,comment ,letter ,conference proceeding，guidelines
350	Köker, I. H. and H. Şentürk.Pancreas cyst fluid viscocity assesment in the diagnosis of mucinous cyts.Gastrointestinal Endoscopy.2018;87(6):1597-1598	No	case report, review ,comment ,letter ,conference proceeding，guidelines
351	Koleth, G., K. Khalaf, A. Fantin, M. Spadaccini, T. Rizkala, M. Gruppo, F. Gavazzi, G. Capretti, C. Ridolfi, G. Nappo, C. Bonifacio, P. Spaggiari, A. Zerbi, A. Anderloni, A. Fugazza, A. Repici and S. Carrara.Exploring a Novel Composite Diagnostic Tool Using Non-contrast EUS Enhanced Cyst Wall Microvascular Imaging and Cyst Fluid Analysis to Differentiate Pancreatic Cystic Neoplasms.Pancreatology.…	No	case report, review ,comment ,letter ,conference proceeding，guidelines
352	Kommineni, V. T., L. Chen, J. Zhang, T. Halfdanarson, D. Petris Giovanni, C. Nguyen, D. Faigel and R. Pannala.Cystic pancreatic neuroendocrine tumors: Clinical and endoscopic ultrasound characteristics and accuracy of EUS-FNA.American Journal of Gastroenterology.2014;109(S92	No	case report, review ,comment ,letter ,conference proceeding，guidelines
353	Kovacevic, B., J. Gasdal Karstensen, P. Klausen, A. Toxvserd, E. Kalaitzakis, C. Vestrup Rift, J. H. Storkholm, C. Palnaes Hansen, J. Preuss Hasselby and P. Vilmann.First clinical results with a novel EUS-guided through-the-needle microbiopsy forceps for improved diagnostics of pancreatic cysts.Endoscopy.2018;50(4):S59	No	case report, review ,comment ,letter ,conference proceeding，guidelines
354	Kovacevic, B., J. G. Karstensen, R. F. Havre, K. D. Pham, M. Giovannini, E. Dabizzi, P. G. Arcidiacono, E. Vazquez Sequeiros, P. Klausen, C. V. Rift, J. P. Hasselby, A. Toxværd, E. Kalaitzakis, C. P. Hansen and P. Vilmann.Use of a novel through-the-needle microbiopsy forceps in diagnosing pancreatic cysts-a multicenter feasibility study.United European Gastroenterology Journal.2017;5(5):A205	No	case report, review ,comment ,letter ,conference proceeding，guidelines
355	Kowalski, T. E., A. Siddiqui, D. E. Loren, H. Mertz, D. Mallat, N. Haddad, N. Malhotra, B. Sadowski, M. J. Lybik, S. Patel, E. Okoh, L. Rosenkranz, M. Karasik, M. Golioto, J. D. Linder, K. M. Callenberg, S. A. Jackson, M. F. Catalano and M. A. Al-Haddad.Management of patients with pancreatic cysts using integrated molecular pathology.Gastrointestinal Endoscopy.2015;81(5):AB556-AB557	No	case report, review ,comment ,letter ,conference proceeding，guidelines
356	Ku, L., L. A. Hou, V. E. Eysselein and S. Reicher.IMPROVED DIAGNOSTIC YIELD OF EUS-FNB WITH HISTOLOGY SPECIMEN PROCESSING.Gastrointestinal Endoscopy.2020;91(6):AB334	No	case report, review ,comment ,letter ,conference proceeding，guidelines
357	Ku, L., T. Yoo, C. S. Sikavi, J. Kung, L. A. Hou, S. Reicher and V. E. Eysselein.Integrated molecular pathology as a predictor of malignant transformation of pancreatic cysts: A 6-year follow-up.American Journal of Gastroenterology.2019;114(S21	No	case report, review ,comment ,letter ,conference proceeding，guidelines
358	Lachter, J., E. Madrigal, J. S. Chennat, L. R. Karl and I. Waxman.Current controversies in EUS: What we're doing, and setting research agendas.Gastrointestinal Endoscopy.2011;73(4):AB183	No	case report, review ,comment ,letter ,conference proceeding，guidelines
359	Lakhtakia, S., E. Wee, R. Gupta, S. Anuradha, R. Kalpala, A. Monga, S. Arjunan and D. N. Reddy.Hematuria after endoscopic ultrasound-guided fine needle aspiration of a renal tumor in von Hippel-Lindau disease.Endoscopy.2012;44(SUPPL. 2):E133	No	case report, review ,comment ,letter ,conference proceeding，guidelines
360	Larghi, A., S. F. Crinò and B. Napoleon.Pancreatic cystic lesions: time to move to 19-gauge needle with EUS-guided microforceps biopsy or needle-based confocal laser endomicroscopy.Gastrointestinal Endoscopy.2020;92(1):222	No	case report, review ,comment ,letter ,conference proceeding，guidelines
361	Larghi, A., E. D. Rossi, D. Galasso, M. Stobinski, A. Bizzotto, K. Zachariah, G. Fadda and G. Costamagna.Performance of the forward viewing linear echoendoscope for fine needle aspiration of solid and cystic lesions throughout the GI tract: A large single center experience.Gastrointestinal Endoscopy.2009;69(5):AB323	No	case report, review ,comment ,letter ,conference proceeding，guidelines
362	Larsen, M. C., K. F. Binmoeller, R. E. Shaw, I. M. Jaffee and J. N. Shah.Factors affecting diagnostic yield of EUS-FNA of pancreatic cystic lesions.Gastrointestinal Endoscopy.2010;71(5):AB282	No	case report, review ,comment ,letter ,conference proceeding，guidelines
363	Larson, A., R. Kwon, E. Zolotarevsky, J. Scheiman and M. Anderson.Pancreatic cyst fluid biomarkers guide clinical recommendation for surgical management.Pancreas.2012;41(8):1378	No	case report, review ,comment ,letter ,conference proceeding，guidelines
364	Larson, A., R. Kwon, E. Zolotarevsky, J. Scheiman and M. Anderson.Pancreatic cyst fluid biomarkers guide clinical recommendation for surgical management.Pancreatology.2013;13(2):e47	No	case report, review ,comment ,letter ,conference proceeding，guidelines
365	Lee, A., V. Kadiyala and L. S. Lee.Performance of guidelines for asymptomatic pancreatic cysts.Gastroenterology.2016;150(4):S509	No	case report, review ,comment ,letter ,conference proceeding，guidelines
366	Lee, D., K. Kwok, G. Malhotra, M. Saxena, T. Ben-Menachem and H. Michael.Prophylactic antibiotics for endoscopic ultrasound guided aspiration of pancreatic cystic lesions: Is a single dose enough?Gastrointestinal Endoscopy.2010;71(5):AB210-AB211	No	case report, review ,comment ,letter ,conference proceeding，guidelines
367	Lee, L. S., M. Croak, K. Repas and B. U. Wu.Clinical utility of pancreatic cyst fluid dna mutation analysis for detecting malignancy: A retrospective cohort study.Gastroenterology.2011;140(5):S715	No	case report, review ,comment ,letter ,conference proceeding，guidelines
368	Lee, N. M., R. Brahmbhatt, D. V. Gopal, M. E. Benson, R. De Lee and P. Pfau. Consecutive incidental pancreatic cysts referred to endoscopic ultrasound: Cost of evaluation and outcome.Gastrointestinal Endoscopy.2012;75(4):AB204	No	case report, review ,comment ,letter ,conference proceeding，guidelines
369	Lee, P. J. and G. I. Papachristou.Can Contrast-Enhanced Endoscopic Ultrasound Replace Tissue Acquisition for Pancreatic Lesions?Clinical Gastroenterology and Hepatology.2020;18(4):787-788	No	case report, review ,comment ,letter ,conference proceeding，guidelines
370	Lee, S. S., A. Kwok and R. W. Leong.Outcomes of single dose peri procedural antibiotic prophylaxis for endoscopic ultrasound guided fine needle aspiration of pancreatic cystic lesions.Journal of Gastroenterology and Hepatology.2012;27(59	No	case report, review ,comment ,letter ,conference proceeding，guidelines
371	Lemaistre, A. I., B. Pujol, M. Giovannini, F. Caillol, L. Palazzo and B. Napoleon.Needle-based confocal laser endomicroscopy: Establishment of diagnostic criteria, based on correlated histologic features, helping in the diagnosis of pancreatic cysts.Laboratory Investigation.2015;95(445A	No	case report, review ,comment ,letter ,conference proceeding，guidelines
372	Lew, S. Q., A. A. Khan, B. Rieders and S. T. Agrawal.Using endoscopic ultrasound-guided fine-needle aspiration (EUS-FNA) on pancreatic lesions in peritoneal dialysis (PD) patients.Journal of the American Society of Nephrology.2019;30(1014	No	case report, review ,comment ,letter ,conference proceeding，guidelines
373	Lewin, D.Optimal EUS-guided FNA cytology preparation when rapid on-site evaluation is not available.Gastrointestinal Endoscopy.2020;91(4):847-848	No	case report, review ,comment ,letter ,conference proceeding，guidelines
374	Li, S. and N. Jhala.EUS-FNA and cyst fluid analysis in the evaluation of pancreatic cystic lesions: A retrospective study of 197 cases.Laboratory Investigation.2009;89(137A-138A	No	case report, review ,comment ,letter ,conference proceeding，guidelines
375	Lipinski, M., M. Degowska, M. Stobinski, J. Milewski and G. Rydzewska.Cyst fluid neutrophil gelatinase-associated lipocalin (NGAL) concentration in the differential diagnosis of pancreatic cystic lesions: A new factor enters the scene.Gastroenterology.2013;144(5):S795	No	case report, review ,comment ,letter ,conference proceeding，guidelines
376	Lisotti, A. and P. Fusaroli.Factors influencing surgical indication in patients with asymptomatic pancreatic cystic lesion – is EUS always indicated before surgery?Pancreatology.2019;19(1):206-207	No	case report, review ,comment ,letter ,conference proceeding，guidelines
377	Lopes, C. V., T. L. Dedavid e Silva, N. H. V. Coelho and G. O. Santos.The value of endoscopic ultrasound-fine needle aspiration in the suspicion of pancreatic hydatid cyst in endemic areas with negative serology (with video).Endoscopic Ultrasound.2017;6(5):350-351	No	case report, review ,comment ,letter ,conference proceeding，guidelines
378	Luthra, A. K., P. A. Hart, K. Porter, G. I. Papachristou, L. Larax, D. L. Conwell and S. G. Krishna.Clinical utility of EUS-guided needle-based confocal endomicroscopy (nCLE) of pancreatic cystic lesions (PCLs) for surgical decision making.Pancreas.2019;48(10):1482	No	case report, review ,comment ,letter ,conference proceeding，guidelines
379	Mahendra, D., S. Gaddam, D. S. Early, D. Mullady, R. R. Azar, F. Murad, S. S. Jonnalagadda, S. A. Edmundowicz and S. Wani.Diagnostic accuracy of endoscopic ultrasound and CYST fluid analysis in histologically confirmed pancreatic cysts.Gastroenterology.2012;142(5):S852	No	case report, review ,comment ,letter ,conference proceeding，guidelines
380	Maheshwari, S., I. Raijman, S. A. Vela and Y. H. Shaib.Trends in endoscopic ultrasound with fine needle aspiration in an academic setting.Gastrointestinal Endoscopy.2011;73(4):AB184	No	case report, review ,comment ,letter ,conference proceeding，guidelines
381	Mannion, P. C., O. Cain and R. Brown.The role of radiological, biochemical and cytopathological findings of EUS-FNA techniques in the assessment and diagnosis of pancreatic cystic lesions: A single-centre diagnostic test accuracy study.Journal of Pathology.2018;245(S11	No	case report, review ,comment ,letter ,conference proceeding，guidelines
382	Mantha, G., W. Abigail, S. Mercurio, S. Zhong, S. Roy, M. Durso, M. Miller, Y. Nikiforov, A. Singhi and M. Nikiforova.Targeted NGS panel for assisting with the diagnosis of pancreatic neoplasia in EUS-guided pancreatic cyst fluid aspiration.Journal of Molecular Diagnostics.2014;16(6):765	No	case report, review ,comment ,letter ,conference proceeding，guidelines
383	McCarthy, W., D. Y. Kim and D. D. Mais.Utility and value of next generation sequencing analysis of pancreatic cyst fluid in a resource-limited setting.Laboratory Investigation.2018;98(162	No	case report, review ,comment ,letter ,conference proceeding，guidelines
384	McCarty, C., J. Klapman, M. Malafa, J. Weber, D. Coppola and B. A. Centeno.Pancreatic cyst fluid carcinoembryonic antigen (CEA) level obtained by endoscopic ultrasound guided-fine needle aspiration (EUS-FNA) does not predict grade of dysplasia in intraductal papillary mucinous neoplasm (IPMN) of the pancreas.Laboratory Investigation.2011;91(369A	No	case report, review ,comment ,letter ,conference proceeding，guidelines
385	McIntyre, C. A., C. Rodrigues, A. V. Santharaman, D. Goldman, A. Javed, D. Ciprani, N. Pang, A. Lokshin, M. Gonen, J. He, R. Burkhart, W. Burns, M. J. Weiss, M. D'Angelica, T. Kingham, V. Balachandran, J. A. Drebin, W. Jarnagin, B. Casey, W. Brugge, A. Lennon, M. Schattner, C. Wolfgang, P. Fernandez Del-Castillo and C. Allen.A prospective cohort study of a clinical-molecular nomogram for predicti…	No	case report, review ,comment ,letter ,conference proceeding，guidelines
386	Meining, A., S. K. Lo, L. H. Jamil, M. B. Wallace, H. R. Aslanian, U. D. Siddiqui, M. Giovannini, K. J. Chang, J. H. Hwang, M. D. Saunders, V. J. Konda and I. Waxman.In vivo needle-based confocal laser endomicroscopy (nCLE) study in the pancreas with endosonography of cystic tumors (INSPECT): Interim results from an international prospective multicentric study.Gastroenterology.2011;140(5):S194-S1…	No	case report, review ,comment ,letter ,conference proceeding，guidelines
387	Miconi, D., S. Lahat, R. Kemp, J. C. Ardengh and J. S. Dos Santos.The role of endosonography-guided fine needle aspiration (EUS-FNA) in the preoperative diagnosis of solid pseudopapillary neoplasia (SPN) of the pancreas: A single centre experience.Pancreatology.2017;17(4):S51-S52	No	case report, review ,comment ,letter ,conference proceeding，guidelines
388	Miki, M., T. Iemoto and T. Sanuki.The usefulness of endoscopic retrograde cholangiopancreatography in the diagnosis of pancreatic duct adenocarcinoma.Pancreas.2019;48(10):1490-1491	No	case report, review ,comment ,letter ,conference proceeding，guidelines
389	Milanetto, A. C., E. Orvieto, C. Sperti and C. Pasquali.Lymphoepithelial cyst of the pancreas: A challenging differential diagnosis among cystic pancreatic tumors.Journal of the Pancreas.2013;14(5):581	No	case report, review ,comment ,letter ,conference proceeding，guidelines
390	Minami, T., K. Hanada, A. Shimizu, M. Yokode, M. Fukuhara, S. Ugai and S. Yano.NOTABLE FINDINGS FOR EARLY DIAGNOSIS OF PANCREATIC CANCER DURING THE FOLLOW-UP OF CYSTIC LESION OF THE PANCREAS.Gastroenterology.2019;156(6):S-758	No	case report, review ,comment ,letter ,conference proceeding，guidelines
391	Mittal, C., J. Obuch, S. Wani, S. Edmundowicz, R. Shah, B. Brauer, H. Hammad, A. Attwell and M. S. Wagh.Diagnostic yield of micro forceps biopsies during endoscopic ultrasound evaluation of pancreatic cystic lesions.American Journal of Gastroenterology.2017;112(S31	No	case report, review ,comment ,letter ,conference proceeding，guidelines
392	Mohamadnejad, M., J. K. Leblanc, S. Sherman, M. A. Al-Haddad, L. McHenry, G. A. Cote and J. M. Dewitt.Bedside endoscopic ultrasound in critically ill patients.Gastrointestinal Endoscopy.2010;71(5):AB286	No	case report, review ,comment ,letter ,conference proceeding，guidelines
393	Morales-Oyarvide, V., T. Ingkakul, V. Deshpande, D. G. Eorcione, W. R. Brugge, C. Eernandez-Del Castillo and M. B. Pitman.Utility of eus-fnab in the diagnosis of cystic pancreatic endocrine neoplasms.Pancreas.2011;40(8):1340	No	case report, review ,comment ,letter ,conference proceeding，guidelines
394	Morris, J. D., W. Twaddell, N. Hanna and P. Darwin.Through the needle biopsy forceps for the diagnosis of gastrointestinal stromal tumors: An ex vivo case series.Gastrointestinal Endoscopy.2018;87(6):AB359	No	case report, review ,comment ,letter ,conference proceeding，guidelines
395	Moutinho-Ribeiro, P., S. Melo and G. Macedo.Glypican-1 circulating exosomes: a promising clue to individualize surveillance of pancreatic cysts?European Radiology.2018;28(7):3018-3019	No	case report, review ,comment ,letter ,conference proceeding，guidelines
396	Munigala, S., S. B. Javia and B. Agarwal.Etiological distribution of pancreatic cystic lesions identified on CT/ MRI using EUS.Pancreas.2014;43(8):1393	No	case report, review ,comment ,letter ,conference proceeding，guidelines
397	Munigala, S., S. B. Javia, M. Mehra and B. Agarwal.Pancreatic cystic lesions referred for surgery based on eus criteria: Correlation with surgical pathology.Pancreas.2014;43(8):1393-1394	No	case report, review ,comment ,letter ,conference proceeding，guidelines
398	Muniraj, T. and H. R. Aslanian.Interventional EUS: Big bang or little fizzle?Practical Gastroenterology.2013;37(8):11-24	No	case report, review ,comment ,letter ,conference proceeding，guidelines
399	Muniraj, T. and H. R. Aslanian.Awash in a Multitude of Pancreas Cysts: Can We Stop Looking?Clinical Gastroenterology and Hepatology.2016;14(6):872-874	No	case report, review ,comment ,letter ,conference proceeding，guidelines
400	Nakai, Y., T. Iwashita, D. H. Park, J. B. Samarasena, J. G. Lee and K. J. Chang.Diagnosis of pancreatic cysts:Endoscopic ultrasound, throughthe-needle confocal laser-induced endomicroscopy and cystoscopy trial (detect study).Gastrointestinal Endoscopy.2012;75(4):AB145-AB146	No	case report, review ,comment ,letter ,conference proceeding，guidelines
401	Napoleon, B., A. I. Lemaistre, B. Pujol, F. Caillol, B. Mialhe-Morellon and M. Giovannini.In vivo characterization of pancreatic cystic tumors by needle-based confocal laser endomicroscopy (NCLE). Proposition of a comprehensive classification.Gastrointestinal Endoscopy.2014;79(5):AB327-AB328	No	case report, review ,comment ,letter ,conference proceeding，guidelines
402	Napoleon, B., B. Pujol, A. I. Lemaistre, F. Caillol, L. Palazzo, D. Lucidarme and M. Giovannini.Feasibility and complications rate of needlebased confocal laser endomicroscopy (NCLE) in pancreatic cysts : Preliminary results of a multicenter prospective study.United European Gastroenterology Journal.2015;3(5):A143	No	case report, review ,comment ,letter ,conference proceeding，guidelines
403	Narang, T. K., N. J. Schamberg, K. Kulkarni, S. Sarkaria, M. B. Pochapin and F. Schnoll-Sussman.Role of repeat endoscopic ultrasonography with fine needle aspiration in the diagnosis of indeterminant pancreatic cysts.Gastroenterology.2009;136(5):A232-A233	No	case report, review ,comment ,letter ,conference proceeding，guidelines
404	Ngamruengphong, S., L. McCrone, S. Garrison, A. Keaveny and M. Raimondo.Outcomes of branch duct intraductal papillary mucinous neoplasm (BR-IPMN) of the pancreas in solid organ transplant recipients.Gastroenterology.2014;146(5):S-483	No	case report, review ,comment ,letter ,conference proceeding，guidelines
405	Nguyen, N. Q., A. Lim, V. N. Mahesh and W. Tam.Impact of cystic fluid analysis on the surgical management of suspected pancreatic cystic tumours.Journal of Gastroenterology and Hepatology (Australia).2015;30(80	No	case report, review ,comment ,letter ,conference proceeding，guidelines
406	Oliva, I. V., C. Ky, N. Salami, N. A. Moatamed and S. K. Apple.Diagnostic challenges of pancreatic cysts: A proposal for a multimodality approach.Laboratory Investigation.2012;92(102A	No	case report, review ,comment ,letter ,conference proceeding，guidelines
407	Olsen, G., A. Collinsworth, D. Yang, P. V. Draganov, A. Esnakula and A. Akki.Endoscopic ultrasound guided micro-forceps: A promising modality for assessing pancreatic cysts.Laboratory Investigation.2018;98(785	No	case report, review ,comment ,letter ,conference proceeding，guidelines
408	Omer, A., A. Raza, R. Miller, D. Mody and K. Krishnan.Application of 2015 American gastroenterological association guidelines on a retrospective cohort of patients with asymptomatic pancreatic cysts: Can we truly forego endoscopic ultrasound?Gastrointestinal Endoscopy.2016;83(5):AB132	No	case report, review ,comment ,letter ,conference proceeding，guidelines
409	Ono, J., K. Yaeger, M. Genevay, M. Mino-Kenudson, W. R. Brugge and M. B. Pitman.Cytological analysis of small branch-duct IPMNS provides a more accurate risk assessment for malignancy than symptoms.Laboratory Investigation.2011;91(100A	No	case report, review ,comment ,letter ,conference proceeding，guidelines
410	Oppong, K., J. Leeds, K. Elamin, V. Wadehra, R. Charnley and M. Nayar.Utility of CYST fluid cea cut-off of 192NG/ML in the diagnosis of mucinous cysts of the pancreas.Gut.2011;60(A80	No	case report, review ,comment ,letter ,conference proceeding，guidelines
411	Oppong, K. W., K. Elamin, M. Nayar, V. Wadehra, P. Matthews, D. Manas, B. Jaques, S. White and R. Charnley.Linear EUS and EUS-FNA in the diagnosis of pancreatic cystic lesions in a single tertiary referral centre.Gut.2009;58(A41	No	case report, review ,comment ,letter ,conference proceeding，guidelines
412	Oria, I., J. Lariño-Noia, A. Villaverde, J. E. Pizzala, A. Pasqua, D. Urgiles, D. De La Iglesia Garcia, R. Mejuto, J. Iglesias-Garcia, O. C. Mazza, J. E. Dominguez-Muñoz and M. M. Marcolongo.CYST FLUID GLUCOSE OBTAINED BY EUS-FNA IS ACCURATE FOR THE DIAGNOSIS OF MUCINOUS PANCREATIC CYSTS. EXPERIENCE FROM TWO TERCIARY CARE CENTERS.Gastrointestinal Endoscopy.2020;91(6):AB178-AB179	No	case report, review ,comment ,letter ,conference proceeding，guidelines
413	Oria, I., J. Pizzala, J. Rivera Flores, A. Villaverde, A. Pasqua, V. Abecia and M. Marcolongo.Pancreatic cysts: Does EUS-FNA adds value over EUS morphology and MRI? experience of a tertiary-care academic medical center.United European Gastroenterology Journal.2019;7(8):794	No	case report, review ,comment ,letter ,conference proceeding，guidelines
414	Pandey, R., C. Russell, R. Walmsley and J. Craik.The cytological diagnostic yield (CDY) of EUS FNA/B at a single District Health Board in New Zealand.Journal of Gastroenterology and Hepatology (Australia).2015;30(56	No	case report, review ,comment ,letter ,conference proceeding，guidelines
415	Phan, J., D. W. Dawson, A. Sedarat, S. Kim, M. P. Fejleh, N. B. Marya, A. M. Thaker, M. Rogers and V. R. Muthusamy.ENDOSCOPIC ULTRASOUND-GUIDED FINE NEEDLE BIOPSY HAS A HIGH DIAGNOSTIC YIELD IN PROVIDING A HISTOLOGIC DIAGNOSIS FOR PANCREATIC CYSTS.Gastroenterology.2019;156(6):S-15	No	case report, review ,comment ,letter ,conference proceeding，guidelines
416	Pitman, M. B., B. A. Centeno, M. Genevay, R. Fonseca and M. Min-Kenudson.Grading epithelial atypia in EUS-FNA of pancreatic mucinous cysts: An international interobserver concordance study.Journal of the American Society of Cytopathology.2012;1(1):S99	No	case report, review ,comment ,letter ,conference proceeding，guidelines
417	Pitman, M. B., K. A. Yaeger, W. R. Brugge and M. Mino-Kenudson.Prospective analysis of atypical epithelial cells as a high risk cytological feature for malignancy in pancreatic cysts.Laboratory Investigation.2012;92(102A-103A	No	case report, review ,comment ,letter ,conference proceeding，guidelines
418	Qiao, W. and W. Guo.Primary pancreatic chondrosarcoma.ACG Case Reports Journal.2018;5(17):	No	case report, review ,comment ,letter ,conference proceeding，guidelines
419	Rahal, M. A., J. M. DeWitt, R. E. Simpson, C. M. Schmidt, S. Sherman and M. A. Al-Haddad.PERFORMANCE CHARACTERISTICS OF DNA ANALYSIS IN THE EVALUATION OF MUCINOUS PANCREATIC CYSTS.Gastroenterology.2019;156(6):S-1042	No	case report, review ,comment ,letter ,conference proceeding，guidelines
420	Rahal, M. A., J. M. DeWitt, R. E. Simpson, C. M. Schmidt, S. Sherman and M. A. Al-Haddad.SERIAL EUS-GUIDED FNA IN PANCREATIC CYSTIC NEOPLASMS: A NATURAL HISTORY STUDY OF KRAS ANALYSIS IN CYST FLUID.Gastrointestinal Endoscopy.2019;89(6):AB594	No	case report, review ,comment ,letter ,conference proceeding，guidelines
421	Rana, S. S., V. Sharma, R. Sharma, R. Gupta and D. K. Bhasin.Endoscopic ultrasound-guided transmural drainage of calcified pseudocyst in a patient with chronic calcific pancreatitis.Annals of Gastroenterology.2015;28(2):290	No	case report, review ,comment ,letter ,conference proceeding，guidelines
422	Razpotnik, M., S. Bota, G. Essler, J. Weber-Eibel and M. Peck-Radosavljevic.Incidence and Risk Factors associated with Bleeding post Endoscopic Ultrasound Fine Needle Aspiration/biopsy (EUS-FNA/FNB) of Solid and Cystic Pancreatic Masses.United European Gastroenterology Journal.2019;7(8):851	No	case report, review ,comment ,letter ,conference proceeding，guidelines
423	Rendell, V. R., E. R. Winslow, A. M. Awe and M. G. Lubner.Decreasing size during surveillance of non-pseudocyst pancreatic cystic lesions: what is the likelihood?HPB.2019;21(S181-S182	No	case report, review ,comment ,letter ,conference proceeding，guidelines
424	Reynolds, J. A., A. Sedarat, I. Oliva, S. Tatishchev, J. R. Pisegna and J. J. Farrell.Incremental value of EUS-FNA compared with CT/MRI in the management of pancreatic neuroendocrine tumors (PNETs): Defining the pivotal role of EUS-FNA.Gastrointestinal Endoscopy.2012;75(4):AB184	No	case report, review ,comment ,letter ,conference proceeding，guidelines
425	Rheem, J., C. S. Sikavi, M. Bunnell, A. Datta, S. Reicher and V. E. Eysselein.Genetic fluid analysis of pancreatic cysts predicts a benign outcome in long-term follow-up.Gastroenterology.2016;150(4):S504	No	case report, review ,comment ,letter ,conference proceeding，guidelines
426	Rivera, R., A. Ray and G. Zacharia.Endoscopic ultrasound-guided fine needle aspiration of pancreatic cysts with and without antibiotic prophylaxis: A retrospective analysis of infectious complications.American Journal of Gastroenterology.2010;105(S49	No	case report, review ,comment ,letter ,conference proceeding，guidelines
427	Robertson, S., M. Kanda, Y. Sadakari, R. Hruban, M. Goggins, A. Tatsas and A. Maitra.Pyrosequencing identifies GNAS R201 “hotspot” mutations in cytology specimens obtained from intraductal papillary mucinous neoplasms and associated adenocarcinomas: An adjunct tool for molecular diagnosis of pancreatic cystic neoplasms.Laboratory Investigation.2013;93(429A	No	case report, review ,comment ,letter ,conference proceeding，guidelines
428	Rodriguez-D'Jesus, A., G. Fernández-Esparrach, J. Boadas, J. Busquets, L. Fernández-Cruz, J. Ferrer, E. Vaquero, X. Molero, S. Navarro, S. Sánchez, I. Araujo, O. Sendino and A. Ginès.Impact of endoscopic ultrasonography (EUS) and EUS-guided fine needle aspiration (EUSFNA) on the management of pancreatic cystic lesions: Preliminary results.Pancreatology.2013;13(4):e10	No	case report, review ,comment ,letter ,conference proceeding，guidelines
429	Russell, C., R. Pandey, M. Rogers, J. Craik and R. S. Walmsley.The use of combined tumour markers CA72-4 and carcino-embryonic antigen (CEA), with variations in pathological cut-off levels, to improve diagnostic accuracy of endosonographic fine needle aspiration (EUS-FNA) in pancreatic cystic neoplasms.Journal of Gastroenterology and Hepatology (Australia).2015;30(59	No	case report, review ,comment ,letter ,conference proceeding，guidelines
430	Sakhdari, A., P. A. Moghaddam, C. Y. Ok, K. Tomaszewicz, E. Cosar and L. Hutchinson.NGS sequencing augments cytologic evaluation of pancreatic cyst fluids.Laboratory Investigation.2015;95(447A-448A	No	case report, review ,comment ,letter ,conference proceeding，guidelines
431	Samarasena, J., Y. Nakai, T. Iwashita, D. Hyun Park, J. Lee and K. Chang.Diagnosis of pancreatic cysts: Endoscopic ultrasound, through-the-needle confocal laser-induced endomicroscopy and cystoscopy trial (detect study).American Journal of Gastroenterology.2012;107(S96-S98	No	case report, review ,comment ,letter ,conference proceeding，guidelines
432	Saumoy, M., A. A. Siddiqui, L. H. Yan, J. H. Kaplan, S. Yalamanchili, A. Khalid, A. Tyberg, A. Soomro, S. M. Mazhar, M. Gaidhane, M. Lieberman, R. Hoda, R. Rao, M. Kahaleh and R. Z. Sharaiha.A novel algorithm for the prediction of malignancy in patients undergoing EUS-FNA of pancreatic cystic lesions.Gastroenterology.2016;150(4):S507	No	case report, review ,comment ,letter ,conference proceeding，guidelines
433	Sbeit, W., A. Kadah, M. Mahamid, A. Mari and T. Khoury.The yield of string sign in differentiating mucinous from non-mucinous pancreatic cysts: A cross-sectional study.United European Gastroenterology Journal.2020;8(8 SUPPL):687	No	case report, review ,comment ,letter ,conference proceeding，guidelines
434	Schmitz, D., A. L. Volckmar, P. Kienle, J. Rudi, D. Kazdal and A. Stenzinger.Kras/gnas-testing by deep targeted ngs improves the eus-guided workup of suspected mucinous neoplasms of the pancreas.United European Gastroenterology Journal.2020;8(8 SUPPL):687	No	case report, review ,comment ,letter ,conference proceeding，guidelines
435	Schmitz, D., A. L. Volckmar, N. Weller, M. Doll, A. M. Nahm, S. Weingärtner, N. Pelaez, J. Rudi, P. Schirrmacher and A. Stenzinger.Next generation sequencing of IPMN cyst fluid obtained by EUS-guided FNA has a higher diagnostic yield than cytology or laboratory testing and identifies both multiple KRAS/GNAS mutations and DNA-mutation patterns-findings from the zysteus study.United European Gastro…	No	case report, review ,comment ,letter ,conference proceeding，guidelines
436	Seicean, A., M. P. Olar, E. O. Mosteanu, I. Rusu and R. Seicean.Role of contrast-enhanced endoscopic ultrasound in differentiation of pancreatic cysts.United European Gastroenterology Journal.2018;6(8):A410	No	case report, review ,comment ,letter ,conference proceeding，guidelines
437	Seo, D. W.Treatment of pancreatic cystic tumor: EUS-guided ablation.HPB.2014;16(54-55	No	case report, review ,comment ,letter ,conference proceeding，guidelines
438	Settles, D., M. A. Al-Haddad, J. K. Leblanc, J. M. Dewitt, G. A. Cote, S. Sherman and L. McHenry.Prospective evaluation of the incidence of pancreatic cysts in outpatient EUS patients.Gastrointestinal Endoscopy.2012;75(4):AB445	No	case report, review ,comment ,letter ,conference proceeding，guidelines
439	Shah, A., T. Khurana, M. A. Eloubeidi, D. G. Adler, D. E. Loren, T. E. Kowalski, J. Korenblit and A. Siddiqui.High risk of acute pancreatitis after endoscopic ultrasound-guided fine needle aspiration of side branch intraductal papillary mucinous neoplasms.Gastrointestinal Endoscopy.2014;79(5):AB201	No	case report, review ,comment ,letter ,conference proceeding，guidelines
440	Sharma, R. K., S. S. Rana, R. Srinivasan, R. Nada and R. Gupta.Retrospective evaluation of 2015 american gastroenterological association guidelines in patients with asymptomatic pancreatic cysts: Experience from India.Journal of Gastroenterology and Hepatology.2019;34(299	No	case report, review ,comment ,letter ,conference proceeding，guidelines
441	Sheik, D., V. Suresh, K. Byers, U. C. Rajesh, F. Caiazza, G. Zhu, C. Craik, K. S. Kirkwood and V. J. Davisson.Discrimination of mucinous pancreatic cysts using an enzymatic turnover assay to improve clinical diagnostic accuracy.Journal of Clinical Oncology.2022;40(16):	No	case report, review ,comment ,letter ,conference proceeding，guidelines
442	Shin, E. J., M. Khashab, S. A. Giday and M. I. Canto.Use of millipore filter cellblock technique increases the diagnostic rate of EUS-FNA.Gastrointestinal Endoscopy.2010;71(5):AB120	No	case report, review ,comment ,letter ,conference proceeding，guidelines
443	Simpson, R. E., K. flick, E. P. Ceppa, M. Yip-Schneider, M. A. Al-Haddad, J. J. Easler, S. Sherman, J. M. DeWitt and C. M. Schmidt.LOW RISK, LOW REWARD; A CRITICAL LOOK AT SECRETIN-INDUCED DUODENAL ASPIRATE OF PANCREATIC JUICE (SIDA).Gastroenterology.2019;156(6):S-1490	No	case report, review ,comment ,letter ,conference proceeding，guidelines
444	Singh, N., M. Clark, R. Butterfield, S. Habashi and R. Kottoor.Diagnostic yield and safety of endoscopic ultrasound guided fine needle aspiration for solid and cystic pancreatic lesions.American Journal of Gastroenterology.2011;106(S65	No	case report, review ,comment ,letter ,conference proceeding，guidelines
445	Singhi, A., R. Brand, A. Khalid, J. Chennat, K. Fasanella, K. McGrath, G. Papachristou, A. Slivka, N. P. Ohori, L. Pantanowitz, H. Zeh, A. Zureikat, M. Hogg, K. Lee, A. Tsung and M. Nikiforova.Targeted six-gene panel in the preoperative diagnosis and prognostication of pancreatic cysts.Laboratory Investigation.2015;95(449A	No	case report, review ,comment ,letter ,conference proceeding，guidelines
446	Singhi, A., M. N. Nikiforova, K. McGrath, R. Brand, F. Kenneth, R. Das, H. Singh, A. Khalid, J. Chennat, S. Sarkaria, W. G. Park, A. M. Lennon, J. B. Klapman, B. A. Centeno, J. Y. Nasr, N. Kubiliun, A. Tavakkoli, H. Vanderveldt, J. M. DeWitt, M. B. Wallace, A. Slivka, A. I. Wald, K. Lee, D. L. Bartlett, H. J. Zeh, P. M. Polanco, B. Boone, C. Schmidt, J. W. Marsh, A. H. Zureikat and A. Paniccia.NE…	No	case report, review ,comment ,letter ,conference proceeding，guidelines
447	Singhi, A., A. Wald, S. Lajara, N. P. Ohori and M. Nikiforova.A Prospective Multi-Institutional Study Reveals the Combination of Next-Generation Sequencing and Cytology Improved the Evaluation of Pancreatic Cyst Patients.Modern Pathology.2022;35(SUPPL 2):1232-1233	No	case report, review ,comment ,letter ,conference proceeding，guidelines
448	Sodikoff, J., H. S. Johnson, M. M. Lewis, S. Garud, S. J. Bharmal, S. Keilin, M. T. Siddiqui, Q. Cai and F. F. Willingham.Increased diagnostic yield of endoscopic ultrasound-guided fine needle aspirates with flow cytometry and immunohistochemistry.Gastrointestinal Endoscopy.2012;75(4):AB431	No	case report, review ,comment ,letter ,conference proceeding，guidelines
449	Soylu, A., S. Cakmak, I. Sevindir and H. Yildiz.Endosonography in the differentiation of neoplastic and nonneoplastic pancreatic cysts.Endoscopic Ultrasound.2017;6(8):S47	No	case report, review ,comment ,letter ,conference proceeding，guidelines
450	Stavropoulos, S. N., B. Abraham, D. Friedel and J. H. Grendell.Direct visualization of the wall of pancreatic cysts using the SPYGLASS optical probe: Feasibility and preliminary results.Gastrointestinal Endoscopy.2009;69(5):AB377	No	case report, review ,comment ,letter ,conference proceeding，guidelines
451	Suda, T., K. Kitamura and S. Kaneko.Peripancreatic Fluid Collection Complicated by Endoscopic Ultrasound-Guided Fine-Needle Aspiration.ACG Case Reports Journal.2020;7(7):	No	case report, review ,comment ,letter ,conference proceeding，guidelines
452	Taba, K., S. Ryozawa and I. Sakaida.Interventional EUS for pancreatic disease.Digestive Endoscopy.2010;22(4):A35-A36	No	case report, review ,comment ,letter ,conference proceeding，guidelines
453	Trikudanathan, G., D. Snover and S. J. Mallery.Microforceps-assisted diagnosis of cystic pancreatic neuroendocrine tumor.Clinical Endoscopy.2019;52(3):293-294	No	case report, review ,comment ,letter ,conference proceeding，guidelines
454	Tsujino, T., J. B. Samarasena, J. Y. Huang, Y. Nakai, J. G. Lee and K. J. Chang.EUS-guided through-the-needle dual imaging with confocal laser-induced endomicroscopy (NCLE) and cystoscopy in pancreatic cysts: Correlation with gold-standard surgical pathology.Gastrointestinal Endoscopy.2016;83(5):AB336	No	case report, review ,comment ,letter ,conference proceeding，guidelines
455	Vaquero, E., C. Sánchez, G. Fernández-Esparrach, O. Sendino, I. Araujo, M. Domínguez, M. Cuatracasas, C. Montironi, S. Castellví, F. Balaguer, X. Molero, F. Ausania and A. Ginés.Impact of cyst fluid GNAS and KRAS mutational analysis on pancreatic cyst categorization in patients evaluated by EUS-FNA: a single-center experience of 103 patients.Pancreatology.2020;20(S94	No	case report, review ,comment ,letter ,conference proceeding，guidelines
456	Varadarajulu, S.Let's Start Looking at the Entire Patient Before Poking at Pancreatic Cysts.Clinical Gastroenterology and Hepatology.2019;17(8):1444-1445	No	case report, review ,comment ,letter ,conference proceeding，guidelines
457	Velasquez, M., A. Salvana, E. Tripon, E. Ang, H. Flores, N. Estanislao, M. Lusong De, P. Prodigalidad, M. Sison and E. Nolasco.Endoscopic ultrasound (EUS) in the diagnosis of gastrointestinal malignancies: Experience at the Philippine General Hospital (PGH).Annals of Oncology.2010;21(vi116	No	case report, review ,comment ,letter ,conference proceeding，guidelines
458	Veloso, A., A. C. Ribeiro, J. U. Levi, D. Sleeman, N. I. Solis and J. S. Barkin.0-Diagnostic yield of DNA molecular testing, CEA, and cytology compared to the final surgical pathology of pancreatic cystic neoplasms.Gastrointestinal Endoscopy.2011;73(4):AB335-AB336	No	case report, review ,comment ,letter ,conference proceeding，guidelines
459	Vilas-Boas, F., P. Costa-Moreira, P. Moutinho-Ribeiro, D. Martins, J. Lopes and G. Macedo.Through-the-needle biopsy sampling may allow preoperative intraductal papillary mucinous neoplasia subtyping.Gastrointestinal Endoscopy.2020;92(1):235-236	No	case report, review ,comment ,letter ,conference proceeding，guidelines
460	Wadehra, V.The challenge of pancreatic endoscopic ultrasound-guided fine needle aspiration cytology.Cytopathology.2013;24(3):143-149	No	case report, review ,comment ,letter ,conference proceeding，guidelines
461	Waxman, I., H. R. Aslanian, V. J. Konda, U. D. Siddiqui and M. B. Wallace.First assessment of needle-based confocal laser endomicroscopy (nCLE) during EUS-FNA procedures of the pancreas.Gastrointestinal Endoscopy.2011;73(4):AB161-AB162	No	case report, review ,comment ,letter ,conference proceeding，guidelines
462	Wei, L. and S. Qin.Diagnosis value of EUS guided fine-needle aspiration and cell blocks in pancreatic cystic lesions.Journal of Gastroenterology and Hepatology.2013;28(725	No	case report, review ,comment ,letter ,conference proceeding，guidelines
463	Weinerman, D. J., R. Z. Syed, I. Galandauer and S. A. Pais.Does fluid DNA analysis change the management of pancreatic cystic neoplasm?Gastrointestinal Endoscopy.2012;75(4):AB354	No	case report, review ,comment ,letter ,conference proceeding，guidelines
464	Werner, J., O. Belyaev, C. Fernández-Del Castillo, P. Lévy, M. Löhr, J. Mayerle and W. Uhl.Diagnostic and treatment algorithms of pancreatic cystic tumors.Visceral Medicine.2018;34(3):212-215	No	case report, review ,comment ,letter ,conference proceeding，guidelines
465	Westerveld, D., N. Harris, V. Khullar, J. Forde, P. Draganov, C. Forsmark and D. Yang.Survey study on the practice patterns of the evaluation and management of incidental pancreatic cysts.United European Gastroenterology Journal.2018;6(8):A204	No	case report, review ,comment ,letter ,conference proceeding，guidelines
466	Weynand, B. and P. Deprez.Endoscopic ultrasound guided fine needle aspiration in biliary and pancreatic diseases: Pitfalls and performances.Acta Gastro-Enterologica Belgica.2004;67(3):294-300	No	case report, review ,comment ,letter ,conference proceeding，guidelines
467	Wu, C. H., H. L. Chen, I. T. Lin, Y. K. Lee, C. H. Cheng, M. W. Wong and M. J. Bair.Performance of endoscopic ultrasound by beginner endosonographer in community hospital.Digestive Endoscopy.2017;29(183	No	case report, review ,comment ,letter ,conference proceeding，guidelines
468	Wu, R. I., W. J. Yoon, W. Brugge, M. Mino-Kenudson and M. B. Pitman.Endoscopic ultrasound-guided fine needle aspiration (EUS-FNA) contributes to a triple negative test in preoperative screening of pancreatic cysts.Journal of the American Society of Cytopathology.2012;1(1):S103	No	case report, review ,comment ,letter ,conference proceeding，guidelines
469	Yachimski, P. and S. Varadarajulu.Endoscopic Ultrasound-Guided Pancreatic Cyst Ablation: More Peril Than Promise?Gastroenterology.2017;153(5):1183-1185	No	case report, review ,comment ,letter ,conference proceeding，guidelines
470	Yang, D., A. Trindade, P. Benias, J. Nieto, R. Advani, A. Manvar, S. Ho, N. Ansari, A. Sethi, P. Yachimski, T. A. Gonda and P. Draganov.Prospective multicenter study of EUS-guided through-the-needle biopsy for the evaluation of pancreatic cyst: An interim analysis.United European Gastroenterology Journal.2018;6(8):A203	No	case report, review ,comment ,letter ,conference proceeding，guidelines
471	Yu, A., I. K. Emelogu, M. Coronel, E. Coronel, P. S. Ge, B. R. Weston, M. Bhutani, W. Ross, S. Kumar and J. Lee.Long-term surveillance of pancreatic cysts can detect cancer early, but better predictors are needed.American Journal of Gastroenterology.2021;116(SUPPL):S486	No	case report, review ,comment ,letter ,conference proceeding，guidelines
472	Yu, H. K., S. Lakhtakia, A. T. Leong, C. K. F. Vu, J. Shin, D. Y. Frederick, C. V. Heng, T. Akaraviputh, P. Kongkam, C. Khor, S. Mesenas, J. Tan, R. Kumar, L. W. Chian, B. K. Doshi, S. Omar, S. Sachitanandan, G. Abraham, T. Kitiyakara, T. Rantachu, M. Philips and J. Wong.Does endoscopic ultrasound influence the management of pancreatic cystic lesions? An Asian multicentre study.Journal of Gastroe…	No	case report, review ,comment ,letter ,conference proceeding，guidelines
473	Zhang, M., M. Carrozza and Y. Huang.Inconclusive cytology and non-contributory cyst fluid tumor marker analysis of pancreatic cystic lesion: Is it the end of the story?Laboratory Investigation.2013;93(433A	No	case report, review ,comment ,letter ,conference proceeding，guidelines
474	Zhao, X. and A. G. Arriola.Pancreatic cyst cytopathology: Is it still worthwhile to do it?American Journal of Clinical Pathology.2019;152(S93	No	case report, review ,comment ,letter ,conference proceeding，guidelines
475	Zhu, B., R. N. Keswani and X. Lin.Fine needle aspiration cytomorphology of mucinous nonneoplastic cyst of the pancreas.Pancreas.2013;42(1):27-31	No	case report, review ,comment ,letter ,conference proceeding，guidelines
476	Abdelkader, A., B. Hunt, C. P. Hartley, N. C. Panarelli and T. Giorgadze.Cystic Lesions of the Pancreas: Differential Diagnosis and Cytologic-Histologic Correlation.Archives of pathology & laboratory medicine.2020;144(1):47-61	No	case report, review ,comment ,letter ,conference proceeding，guidelines
477	Alasadi, R. and K. J. Chang.Endoscopic ultrasound of the pancreas: Tissue acquisition and intervention.Current Opinion in Gastroenterology.2002;18(5):574-580	No	case report, review ,comment ,letter ,conference proceeding，guidelines
478	Alessandrino, F., F. D. Allard and K. J. Mortelé.Ciliated pancreatic foregut cyst: MRI, EUS, and cytologic features.Clin Imaging.2016;40(1):140-143	No	case report, review ,comment ,letter ,conference proceeding，guidelines
479	Alkaade, S., E. Chahla and M. Levy.Role of endoscopic ultrasound-guided fine-needle aspiration cytology, viscosity, and carcinoembryonic antigen in pancreatic cyst fluid.Endoscopic Ultrasound.2015;4(4):299-303	No	case report, review ,comment ,letter ,conference proceeding，guidelines
480	Alwahbi, O., Z. Ghumman, C. B. van der Pol, M. N. Patlas and P. Gopee-Ramanan.Pancreatic Cystic Lesions: Review of the Current State of Diagnosis and Surveillance.Can Assoc Radiol J.2023;74(3):557-569	No	case report, review ,comment ,letter ,conference proceeding，guidelines
481	Anno, M., S. Izawa, Y. Fujioka, K. Matsuzawa, K. Saito, K. Hikita, K. Makishima, K. Nosaka, A. Takenaka, T. Usui and K. Yamamoto.Retroperitoneal paraganglioma with loss of heterozygosity of the von Hippel–Lindau gene: a case report and review of the literature.Endocrine Journal.2022;69(9):1137-1147	No	case report, review ,comment ,letter ,conference proceeding，guidelines
482	Ardeshna, D. R., T. Cao, B. Rodgers, C. Onongaya, D. Jones, W. Chen, E. J. Koay and S. G. Krishna.Recent advances in the diagnostic evaluation of pancreatic cystic lesions.World Journal of Gastroenterology.2022;28(6):624-634	No	case report, review ,comment ,letter ,conference proceeding，guidelines
483	Ashkar, M. and T. B. Gardner.Role of endoscopic ultrasound in pancreatic diseases: A systematic review.Minerva Gastroenterologica e Dietologica.2014;60(4):227-245	No	case report, review ,comment ,letter ,conference proceeding，guidelines
484	Aziz, H., A. W. Acher, S. G. Krishna, J. M. Cloyd and T. M. Pawlik.Comparison of Society Guidelines for the Management and Surveillance of Pancreatic Cysts: A Review.JAMA Surg.2022;157(8):723-730	No	case report, review ,comment ,letter ,conference proceeding，guidelines
485	Azzopardi, N.Cystic lesions of the pancreas.Malta Medical Journal.2014;26(2):58-62	No	case report, review ,comment ,letter ,conference proceeding，guidelines
486	Bailey, C. E., M. B. Fritz, L. Webb, N. B. Merchant and A. A. Parikh.Gastric duplication cyst masquerading as a mucinous pancreatic cyst: case report and literature review.Annals of the Royal College of Surgeons of England.2014;96(1):88	No	case report, review ,comment ,letter ,conference proceeding，guidelines
487	Bardales, R. H., E. B. Stelow, S. Mallery, R. Lai and M. W. Stanley.Review of endoscopic ultrasound-guided fine-needle aspiration cytology.Diagnostic Cytopathology.2006;34(2):140-175	No	case report, review ,comment ,letter ,conference proceeding，guidelines
488	Barnhill, M., S. Morales, T. Choden, H. Hopkins, A. Lee, T. Sharma, M. Albugeaey, S. M. Boilini, T. Nguyen and N. G. Haddad.Is CEA an accurate predictor of pancreatic cyst's malignant potential? A retrospective review of outcomes and molecular assessment of cystic lesions.American Journal of Gastroenterology.2017;112(S9-S10	No	case report, review ,comment ,letter ,conference proceeding，guidelines
489	Barnhill, M., S. J. Morales, T. Choden, H. Hopkins, A. Lee, T. Sharma, M. Albugeaey, T. Nguyen, S. M. Boilini and N. G. Haddad.Is CEA an accurate predictor of pancreatic cyst's malignant potential? A retrospective review comparing surgical pathology with molecular assessment of cystic lesions.American Journal of Gastroenterology.2017;112(S1450	No	case report, review ,comment ,letter ,conference proceeding，guidelines
490	Bell, P. D. and A. D. Singhi.Integrating Molecular Analysis into the Pathologic Evaluation of Pancreatic Cysts.Surgical Pathology Clinics.2022;15(3):455-468	No	case report, review ,comment ,letter ,conference proceeding，guidelines
491	Bhutani, M. S. and A. Arora.New developments in endoscopic ultrasound-guided therapies.Endoscopic Ultrasound.2015;4(4):304-311	No	case report, review ,comment ,letter ,conference proceeding，guidelines
492	Bhutani, M. S., V. Gupta, S. Guha, D. I. Gheonea and A. Saftoiu.Pancreatic cyst fluid analysis--a review.J Gastrointestin Liver Dis.2011;20(2):175-180	No	case report, review ,comment ,letter ,conference proceeding，guidelines
493	Bhutani, M. S., V. Gupta, S. Guha, D. I. Gheonea and A. Sǎftoiu.Pancreatic cyst fluid analysis - A review.Journal of Gastrointestinal and Liver Diseases.2011;20(2):175-180	No	case report, review ,comment ,letter ,conference proceeding，guidelines
494	Blaszczak, A. M. and S. G. Krishna.Endoscopic diagnosis of pancreatic cysts.Curr Opin Gastroenterol.2019;35(5):448-454	No	case report, review ,comment ,letter ,conference proceeding，guidelines
495	Braden, B., V. Gupta and C. Dietrich.Therapeutic EUS: New tools, new devices, new applications.Endoscopic Ultrasound.2019;8(6):370-381	No	case report, review ,comment ,letter ,conference proceeding，guidelines
496	Brugge, W. R.Endoscopic approach to the diagnosis and treatment of pancreatic disease.Current Opinion in Gastroenterology.2013;29(5):559-565	No	case report, review ,comment ,letter ,conference proceeding，guidelines
497	Brugge, W. R.Diagnosis and management of cystic lesions of the pancreas.Journal of Gastrointestinal Oncology.2015;6(4):375-388	No	case report, review ,comment ,letter ,conference proceeding，guidelines
498	Burns, W. R. and B. H. Edil.Neuroendocrine pancreatic tumors: Guidelines for management and update.Current Treatment Options in Oncology.2012;13(1):24-34	No	case report, review ,comment ,letter ,conference proceeding，guidelines
499	But, D. Y. K. and J. W. Poley Dr.To fine needle aspiration or not? An endosonographer's approach to pancreatic cystic lesions.Endoscopic Ultrasound.2014;3(2):82-90	No	case report, review ,comment ,letter ,conference proceeding，guidelines
500	Byrne, M. F. and P. S. Jowell.Gastrointestinal imaging: Endoscopic ultrasound.Gastroenterology.2002;122(6):1631-1648	No	case report, review ,comment ,letter ,conference proceeding，guidelines
501	Caglià, P., M. T. Cannizzaro, A. Tracia, L. Amodeo, L. Tracia, A. Buffone, C. Amodeo and M. A. Cannizzaro.Cystic pancreatic neuroendocrine tumors: To date a diagnostic challenge.International Journal of Surgery.2015;21(S1):S44-S49	No	case report, review ,comment ,letter ,conference proceeding，guidelines
502	Canakis, A., R. Law and T. Baron.An updated review on ablative treatment of pancreatic cystic lesions.Gastrointestinal Endoscopy.2020;91(3):520-526	No	case report, review ,comment ,letter ,conference proceeding，guidelines
503	Canakis, A. and L. S. Lee.State-of-the-Art Update of Pancreatic Cysts.Digestive Diseases and Sciences.2022;67(5):1573-1587	No	case report, review ,comment ,letter ,conference proceeding，guidelines
504	Canakis, A. and L. S. Lee.State-of-the-Art Update of Pancreatic Cysts.Digestive Diseases and Sciences.2022;67(5):1573-1587	No	case report, review ,comment ,letter ,conference proceeding，guidelines
505	Carrara, S. and P. G. Arcidiacono.Pancreatic cystic lesions.Giornale Italiano di Endoscopia Digestiva.2011;34(1):11-15	No	case report, review ,comment ,letter ,conference proceeding，guidelines
506	Castillón, J. C., T. A. Gordoa, A. C. Bayonas, A. C. Carretero, R. García-Carbonero, E. G. Pulido, P. J. Fonseca, A. L. Lete, A. S. Huerta and J. G. Plazas.SEOM-GETNE clinical guidelines for the diagnosis and treatment of gastroen tero pancreatic and bronchial neuroendocrine neoplasms (NENs) (2022).Clinical and Translational Oncology.2023;25(9):2692-2706	No	case report, review ,comment ,letter ,conference proceeding，guidelines
507	Chan, J. A. and M. H. Kulke.Emerging therapies for the treatment of patients with advanced neuroendocrine tumors.Expert opinion on emerging drugs.2007;12(2):253‐270	No	case report, review ,comment ,letter ,conference proceeding，guidelines
508	Chandan, S., A. J. Dhaliwal, B. P. Mohan, S. R. Khan, M. Aziz, L. K. Jha and N. R. Sharma.DOES TUMOR SIZE OR LOCATION AFFECT OUTCOMES OF ENDOSCOPIC ULTRASOUND GUIDED RADIOFREQUENCY ABLATION (EUS-RFA) IN PANCREATIC NEUROENDOCRINE TUMORS?-A SYSTEMATIC REVIEW & META-ANALYSIS.Gastrointestinal Endoscopy.2020;91(6):AB207	No	case report, review ,comment ,letter ,conference proceeding，guidelines
509	Chen, M., M. Van Ness, Y. Guo and J. Gregg.Molecular pathology of pancreatic neuroendocrine tumors.Journal of Gastrointestinal Oncology.2012;3(3):182-188	No	case report, review ,comment ,letter ,conference proceeding，guidelines
510	Chen, W., N. Ahmed and S. G. Krishna.Pancreatic Cystic Lesions: A Focused Review on Cyst Clinicopathological Features and Advanced Diagnostics.Diagnostics.2023;13(1):	No	case report, review ,comment ,letter ,conference proceeding，guidelines
511	Chin, Y. K., C. C. Ho Wu and D. M. Yew Tan.The role of needle-based confocal laser endomicroscopy in the evaluation of pancreatic cystic lesions: A systematic review.Clinical Endoscopy.2021;54(1):38-47	No	case report, review ,comment ,letter ,conference proceeding，guidelines
512	Cho, C. M., J. Dewitt and M. Al-Haddad.Echoendoscopy: New therapeutic frontiers.Minerva Gastroenterologica e Dietologica.2011;57(2):139-158	No	case report, review ,comment ,letter ,conference proceeding，guidelines
513	Cho, M. K., J. H. Choi and D. W. Seo.Endoscopic ultrasound-guided ablation therapy for pancreatic cysts.Endoscopic Ultrasound.2015;4(4):293-298	No	case report, review ,comment ,letter ,conference proceeding，guidelines
514	Cho, S. H. and D. W. Seo.Endoscopic Interventions in Pancreatic Cystic Neoplasms.Gastrointestinal Endoscopy Clinics of North America.2023;33(4):867-877	No	case report, review ,comment ,letter ,conference proceeding，guidelines
515	Choi, J. H. and S. H. Lee.Endoscopic ultrasound-guided ablation of pancreatic cystic lesions.International Journal of Gastrointestinal Intervention.2022;11(3):119-125	No	case report, review ,comment ,letter ,conference proceeding，guidelines
516	Choi, J. H. and D. W. Seo.The expanding role of contrast-enhanced endoscopic ultrasound in pancreatobiliary disease.Gut and Liver.2015;9(6):707-713	No	case report, review ,comment ,letter ,conference proceeding，guidelines
517	Ciers, P., D. Vanderhaeghe, F. Vansteenkiste, K. Moubax, S. Vanooteghem, A. Vanneste and W. Van Moerkercke.Lymphoepithelial Cysts of the Pancreas: Case Report and review of the literature.Acta chirurgica Belgica.2022;1-12	No	case report, review ,comment ,letter ,conference proceeding，guidelines
518	Ciers, P., D. Vanderhaeghe, F. Vansteenkiste, K. Moubax, S. Vanooteghem, A. Vanneste and W. Van Moerkercke.Lymphoepithelial cysts of the pancreas: case report and review of the literature.Acta Chir Belg.2023;123(5):550-554	No	case report, review ,comment ,letter ,conference proceeding，guidelines
519	Cloyd, J. M., J. T. Wiseman and T. M. Pawlik.Surgical management of pancreatic neuroendocrine liver metastases.Journal of Gastrointestinal Oncology.2020;11(3):590-600	No	case report, review ,comment ,letter ,conference proceeding，guidelines
520	Coban, S., O. Basar and W. R. Brugge.Pancreatic Cystic Neoplasms.Gastroenterology Clinics of North America.2022;51(3):537-559	No	case report, review ,comment ,letter ,conference proceeding，guidelines
521	Cogrel, O.[Myxoid pseudocyst: when and how to treat?].Presse Med.2014;43(11):1260-1266	No	case report, review ,comment ,letter ,conference proceeding，guidelines
522	Colin, H., D. Ndjekembo Shango, B. Pilet, F. Waignein and P. Yengue.Diverticulitis associated pancreatitis: a report of 2 cases and review of the literature.Acta Gastro-Enterologica Belgica.2023;86(2):352-355	No	case report, review ,comment ,letter ,conference proceeding，guidelines
523	Collins, J. A., S. Z. Ali and C. J. VandenBussche.Pancreatic Cytopathology.Surgical Pathology Clinics.2016;9(4):661-676	No	case report, review ,comment ,letter ,conference proceeding，guidelines
524	Coronel, E. and I. Waxman.State-of-the-art endoscopic procedures for pancreatic cancer.Future Oncology.2016;12(17):2037-2047	No	case report, review ,comment ,letter ,conference proceeding，guidelines
525	Cui, Y. and R. A. Kozarek.Evolution of Pancreatic Endotherapy.Gastrointestinal Endoscopy Clinics of North America.2023;33(4):679-700	No	case report, review ,comment ,letter ,conference proceeding，guidelines
526	Cunningham, S. C., N. Jani, M. Bani Hani, R. D. Schulick and R. H. Hruban.Diagnosis and management of cystic lesions of the pancreas.Diagnostic and Therapeutic Endoscopy.2011;	No	case report, review ,comment ,letter ,conference proceeding，guidelines
527	Cuschieri, A.Minimally invasive surgery: Hepatobiliary-pancreatic and foregut.Endoscopy.2000;32(4):331-344	No	case report, review ,comment ,letter ,conference proceeding，guidelines
528	Dabizzi, E., A. Panossian and M. Raimondo.Management of pancreatic neuroendocrine tumors.Minerva Gastroenterologica e Dietologica.2010;56(4):467-479	No	case report, review ,comment ,letter ,conference proceeding，guidelines
529	Dalzell, D. P., E. S. Scharling, D. J. Ott and N. T. Wolfman.Acute pancreatitis: The role of diagnostic imaging.Critical Reviews in Diagnostic Imaging.1998;39(5):339-363	No	case report, review ,comment ,letter ,conference proceeding，guidelines
530	De Angelis, C., P. Carucci, A. Repici, F. Curri, M. Bruno, A. Isabello and M. Rizzetto.Complications of endoscopic ultrasound.Giornale Italiano di Endoscopia Digestiva.2004;27(3):173-180	No	case report, review ,comment ,letter ,conference proceeding，guidelines
531	De Nucci, G., N. Imperatore, E. D. Mandelli, F. Di Nuovo, C. D'Urbano and G. Manes.Endoscopic ultrasound-guided radiofrequency ablation of pancreatic neuroendocrine tumors: A case series.Endoscopy International Open.2020;8(12):E1754	No	case report, review ,comment ,letter ,conference proceeding，guidelines
532	Deprez, P. H.Interventional endosonography: Pseudocyst drainage, celiac block, pancreatogastrostomy ethanol lavage of pancreatic cystic lesions.Acta Endoscopica.2008;38(1):43-50	No	case report, review ,comment ,letter ,conference proceeding，guidelines
533	Desai, K. K., M. S. Khan, C. Toumpanakis and M. E. Caplin.Management of gastroentero-pancreatic neuroendocrine tumors (GEP-NETs).Minerva Gastroenterologica e Dietologica.2009;55(4):425-443	No	case report, review ,comment ,letter ,conference proceeding，guidelines
534	DeWitt, J.Endoscopic Ultrasound-Guided Pancreatic Cyst Ablation.Gastrointestinal Endoscopy Clinics of North America.2012;22(2):291-302	No	case report, review ,comment ,letter ,conference proceeding，guidelines
535	DeWitt, J. M., J. Chappo and S. Sherman.Endoscopic ultrasound-guided fine-needle aspiration of melanoma metastatic to the pancreas: Report of two cases and review.Endoscopy.2003;35(3):219-222	No	case report, review ,comment ,letter ,conference proceeding，guidelines
536	Dhaliwal, A., B. Dhindsa, J. Choa, R. Jindal, H. Sayles, H. Mashiana, S. Kolli, R. Rangray, I. Bhat, S. Singh and D. G. Adler.Efficacy of endoscopic ultrasound radiofrequency ablation in the treatment of pancreatic tumors: Is it ready for prime time? A systematic review and meta-analysis.American Journal of Gastroenterology.2019;114	No	case report, review ,comment ,letter ,conference proceeding，guidelines
537	Dhillon, J.Processing of Fine-Needle Aspiration Specimens from Pancreatic Lesions.Monographs in clinical cytology.2020;26(15-20	No	case report, review ,comment ,letter ,conference proceeding，guidelines
538	Dietrich, C. F., B. Braden and C. Jenssen.Interventional endoscopic ultrasound.Current Opinion in Gastroenterology.2021;37(5):449-461	No	case report, review ,comment ,letter ,conference proceeding，guidelines
539	Dina, R., M. A. Tran-Dang, F. Mauri, M. Gudi, P. Cohen, R. Ahmad, L. Batav, P. Vlavianos and D. Spalding.Pancreatobiliary cytology in the multidisciplinary setting.Cytopathology.2013;24(3):150-158	No	case report, review ,comment ,letter ,conference proceeding，guidelines
540	Du, C., N. L. Chai, E. Q. Linghu, H. K. Li and X. X. Feng.Endoscopic ultrasound-guided injective ablative treatment of pancreatic cystic neoplasms.World Journal of Gastroenterology.2020;26(23):3213-3224	No	case report, review ,comment ,letter ,conference proceeding，guidelines
541	Dua, K., A. Vijayapal, J. Kengis and V. Shidham.Ciliated foregut cyst of the pancreas: Preoperative diagnosis using endoscopic ultrasound guided fine needle aspiration cytology-A case report with a review of the literature.CytoJourn	No	case report, review ,comment ,letter ,conference proceeding，guidelines
542	Dumlu, E. G., D. Karakoç and A. Özdemir.Nonfunctional Pancreatic Neuroendocrine Tumors: Advances in Diagnosis, Management, and Controversies.International surgery.2015;100(6):1089-1097	No	case report, review ,comment ,letter ,conference proceeding，guidelines
543	Eads, J. R. and N. J. Meropol.A new era for the systemic therapy of neuroendocrine tumors.Oncologist.2012;17(3):326-338	No	case report, review ,comment ,letter ,conference proceeding，guidelines
544	Ehehalt, F., H. D. Saeger, C. M. Schmidt and R. Grützmann.Neuroendocrine tumors of the pancreas.Oncologist.2009;14(5):456-467	No	case report, review ,comment ,letter ,conference proceeding，guidelines
545	Elkelany, O. O., F. G. Karaisz, B. Davies and S. G. Krishna.An Overview of Pancreatic Neuroendocrine Tumors and an Update on Endoscopic Techniques for Their Management.Current Oncology.2023;30(8):7566-7580	No	case report, review ,comment ,letter ,conference proceeding，guidelines
546	Eloubeidi, M. A. and M. Al-Haddad (2010). Diagnostic and Therapeutic Applications of Endoscopic Ultrasound-Guided Punctures. 27: 501-510.	No	case report, review ,comment ,letter ,conference proceeding，guidelines
547	Elta, G. H., B. K. Enestvedt, B. G. Sauer and A. M. Lennon.ACG Clinical Guideline: Diagnosis and Management of Pancreatic Cysts.American Journal of Gastroenterology.2018;113(4):464-479	No	case report, review ,comment ,letter ,conference proceeding，guidelines
548	Fabbri, C., C. Luigiano, A. Lisotti, V. Cennamo, C. Virgilio, G. Caletti and P. Fusaroli.Endoscopic ultrasound-guided treatments: Are we getting evidence based - A systematic review.World Journal of Gastroenterology.2014;20(26):8424	No	case report, review ,comment ,letter ,conference proceeding，guidelines
549	Fugazza, A., B. Bizzarri, F. Gaiani, M. Manfredi, A. Ghiselli, P. Crafa, M. C. Carra, N. de'Angelis and G. L. de'Angelis.The role of endoscopic ultrasound in children with Pancreatobiliary and gastrointestinal disorders: A single center series and review of the literature.BMC Pediatrics.2017;17(1):	No	case report, review ,comment ,letter ,conference proceeding，guidelines
550	Fusaroli, P., L. Ceroni and G. Calett.Forward-view endoscopic ultrasound: A systematic review of diagnostic and therapeutic applications.Endoscopic Ultrasound.2013;2(2):64-70	No	case report, review ,comment ,letter ,conference proceeding，guidelines
551	Fusaroli, P., B. Napoleon, R. Gincul, C. Lefort, L. Palazzo, M. Palazzo, M. Kitano, K. Minaga, G. Caletti and A. Lisotti.The clinical impact of ultrasound contrast agents in EUS: a systematic review according to the levels of evidence.Gastrointest Endosc.2016;84(4):587-596.e510	No	case report, review ,comment ,letter ,conference proceeding，guidelines
552	Gillis, A., I. Cipollone, G. Cousins and K. Conlon.Does EUS-FNA molecular analysis carry additional value when compared to cytology in the diagnosis of pancreatic cystic neoplasm? A systematic review.HPB (Oxford).2015;17(5):377-386	No	case report, review ,comment ,letter ,conference proceeding，guidelines
553	Giovannini, M.Needle-based confocal laser endomicroscopy.Endoscopic Ultrasound.2015;4(4):284-288	No	case report, review ,comment ,letter ,conference proceeding，guidelines
554	Girotra, M. and W. G. Park.Endoscopic ultrasound guided fine-needle aspiration and biopsy of pancreatic cysts.Techniques in Gastrointestinal Endoscopy.2018;20(1):39-45	No	case report, review ,comment ,letter ,conference proceeding，guidelines
555	Groot, V. P., S. S. Thakker, G. Gemenetzis, M. Noë, A. A. Javed, R. A. Burkhart, B. B. Noveiry, J. L. Cameron, M. J. Weiss, C. J. VandenBussche, E. K. Fishman, R. H. Hruban, C. L. Wolfgang, A. M. Lennon and J. He.Lessons learned from 29Iymphoepithelial cysts of the pancreas: institutional experience and review of the literature.HPB.2018;20(7):612-620	No	case report, review ,comment ,letter ,conference proceeding，guidelines
556	Guzmán-Calderón, E., B. Martinez-Moreno, J. A. Casellas, E. De Madaria and J. R. Aparicio.Endoscopic ultrasound-guided, through-the-needle forceps biopsy for diagnosis of pancreatic cystic lesions: A systematic review.Endoscopy International Open.2020;8(9):E1123-E1133	No	case report, review ,comment ,letter ,conference proceeding，guidelines
557	Harrison, J. M. and C. F. Castillo.To resect or not to resect: a review of pancreatic cyst disease management.Curr Opin Gastroenterol.2018;34(5):343-348	No	case report, review ,comment ,letter ,conference proceeding，guidelines
558	Hewer, E.Pancreatic cytology-morphology and ancillary markers.Der Pathologe.2019;40(311-315	No	case report, review ,comment ,letter ,conference proceeding，guidelines
559	Hikichi, T., A. Irisawa, T. Takagi, H. Ohira and K. Obara.Current status of interventional EUS for pancreatic diseases.Gastroenterological Endoscopy.2010;52(7):1655-1665	No	case report, review ,comment ,letter ,conference proceeding，guidelines
560	Holt, B. A. and S. Varadarajulu.EUS-guided drainage: Beware of the pancreatic fluid collection (with videos).Gastrointestinal Endoscopy.2014;80(6):1199-1202	No	case report, review ,comment ,letter ,conference proceeding，guidelines
561	Hutchins, G. and P. V. Draganov.Diagnostic Evaluation of Pancreatic Cystic Malignancies.Surgical Clinics of North America.2010;90(2):399-410	No	case report, review ,comment ,letter ,conference proceeding，guidelines
562	Ideno, N., Y. Mori, M. Nakamura and T. Ohtsuka.Early detection of pancreatic cancer: Role of biomarkers in pancreatic fluid samples.Diagnostics.2020;10(12):	No	case report, review ,comment ,letter ,conference proceeding，guidelines
563	Itonaga, M., R. Ashida and M. Kitano.Improvement of diagnostic ability of endoscopic ultrasound-guided fine needle aspiration using the liquid-based cytology method.Gastroenterological Endoscopy.2021;63(4):430-438	No	case report, review ,comment ,letter ,conference proceeding，guidelines
564	Iwashita, T., S. Uemura, N. Mita, Y. Iwasa, H. Ichikawa, A. Senju, I. Yasuda and M. Shimizu.Utility of endoscopic ultrasound and endoscopic ultrasound-guided fine-needle aspiration for the diagnosis and management of pancreatic cyst	No	case report, review ,comment ,letter ,conference proceeding，guidelines
565	Jenssen, C. and S. Kahl.Management of incidental pancreatic cystic lesions.Viszeralmedizin: Gastrointestinal Medicine and Surgery.2015;31(1):14-24	No	case report, review ,comment ,letter ,conference proceeding，guidelines
566	Jhala, N., P. Srimunta and D. Jhala.Role of Ancillary Testing on Endoscopic US-Guided Fine Needle Aspiration Samples from Cystic Pancreatic Neoplasms.Acta Cytol.2020;64(1-2):124-135	No	case report, review ,comment ,letter ,conference proceeding，guidelines
567	Kamata, K. and M. Kitano.Endoscopic diagnosis of cystic lesions of the pancreas.Digestive Endoscopy.2019;31(1):5-15	No	case report, review ,comment ,letter ,conference proceeding，guidelines
568	Kane, L. E., G. S. Mellotte, K. C. Conlon, B. M. Ryan and S. G. Maher.Multi‐omic biomarkers as potential tools for the characterisation of pancreatic cystic lesions and cancer: Innovative patient data integration.Cancers.2021;13(4)	No	case report, review ,comment ,letter ,conference proceeding，guidelines
569	Kaplan, J. H. and T. A. Gonda.The Use of Biomarkers in the Risk Stratification of Cystic Neoplasms.Gastrointest Endosc Clin N Am.2018;28(4):549-568	No	case report, review ,comment ,letter ,conference proceeding，guidelines
570	Kelvin, Y. M. C., J. S. Park and D. W. Seo.Role of endosonography in the management of incidental pancreatic cystic lesions.Gastrointestinal Intervention.2014;3(1):40-45	No	case report, review ,comment ,letter ,conference proceeding，guidelines
571	Kiełtucki, J. and K. Wawrzyniec.The role of endoscopic ultrasonography (EUS) in contemporary diagnosis of gastrointestinal diseases.Medical Studies/Studia Medyczne.2016;32(3):216-224	No	case report, review ,comment ,letter ,conference proceeding，guidelines
572	Kim, G. E., F. Ramay, S. Richards and P. E. Darwin.A Rare Presentation of Pancreatic Lymphoepithelial Cyst: A Case Report and Review.Case Reports in Medicine.2020;2020(	No	case report, review ,comment ,letter ,conference proceeding，guidelines
573	Kim, T. S. and C. Fernandez-del Castillo.Diagnosis and Management of Pancreatic Cystic Neoplasms.Hematology/Oncology Clinics of North America.2015;29(4):655-674	No	case report, review ,comment ,letter ,conference proceeding，guidelines
574	Kitano, M. and Y. Yamashita.New Imaging Techniques for Endoscopic Ultrasonography: Contrast-Enhanced Endoscopic Ultrasonography.Gastrointestinal Endoscopy Clinics of North America.2017;27(4):569-583	No	case report, review ,comment ,letter ,conference proceeding，guidelines
575	Koklu, S., O. Basar and W. R. Brugge.Endoscopic ultrasound guided tumor directed therapy and cyst ablation.Techniques in Gastrointestinal Endoscopy.2017;19(4):219-224	No	case report, review ,comment ,letter ,conference proceeding，guidelines
576	Kongkam, P., R. Rerknimitr, W. Ridtitid, N. Pausawasdi, T. Akaraviputh, T. Ratanachu-Ek, P. Pisespongsa and B. Ovartlarnporn.EUS-FNA for pancreatic cyst lesion, today and tomorrow in the kingdom of Thailand.Digestive Endoscopy.2011;	No	case report, review ,comment ,letter ,conference proceeding，guidelines
577	Krishna, S. G. and J. H. Lee.Endosonography in solid and cystic pancreatic tumors.Journal of Interventional Gastroenterology.2011;1(4):193-201	No	case report, review ,comment ,letter ,conference proceeding，guidelines
578	Krishna, S. G. and J. H. Lee.Appraisal of needle-based confocal laser endomicroscopy in the diagnosis of pancreatic cysts.World J Gastroenterol.2016;22(4):1701-1710	No	case report, review ,comment ,letter ,conference proceeding，guidelines
579	Lanke, G. and J. H. Lee.Similarities and differences in guidelines for the management of pancreatic cysts.World Journal of Gastroenterology.2020;26(11):1128-1141	No	case report, review ,comment ,letter ,conference proceeding，guidelines
580	Lastra, R. R., D. N. Jhala, N. A. Ahmad and N. C. Jhala.Brunner glands: A major pitfall in assessing endoscopic ultrasound-guided fine-needle aspiration samples of the pancreas.Pathology Case Reviews.2015;20(4):182-185	No	case report, review ,comment ,letter ,conference proceeding，guidelines
581	Lee, L. S.Evaluation and management of pancreatic cystic lesions.Journal of Clinical Outcomes Management.2013;20(3):129-142	No	case report, review ,comment ,letter ,conference proceeding，guidelines
582	Lee, L. S.Diagnostic approach to pancreatic cysts.Current Opinion in Gastroenterology.2014;30(5):511-517	No	case report, review ,comment ,letter ,conference proceeding，guidelines
583	Lee, L. S., J. R. Saltzman, B. C. Bounds, J. M. Poneros, W. R. Brugge and C. C. Thompson.EUS-guided fine needle aspiration of pancreatic cysts: A retrospective analysis of complications and their predictors.Clinical Gastroenterology	No	case report, review ,comment ,letter ,conference proceeding，guidelines
584	Lin, X. and S. Komanduri (2014). Esophagus, stomach, and pancreas. 160: 111-148.	No	case report, review ,comment ,letter ,conference proceeding，guidelines
585	Luthra, A. K. and S. G. Krishna.Through-the-needle forceps biopsy for pancreatic cystic lesions: Multiple meta-analyses but limited prospective data.Endoscopy International Open.2020;8(9):E1134-E1136	No	case report, review ,comment ,letter ,conference proceeding，guidelines
586	Martin, A. K. and Z. Zhou.Endoscopic ultrasound-guided fine-needle aspiration for the diagnosis of pancreatic cysts by combined cytopathology and cystic content analysis.World J Gastrointest Endosc.2015;7(15):1157-1169	No	case report, review ,comment ,letter ,conference proceeding，guidelines
587	Matsubara, K., M. Ishida, T. Morito, T. Kubota, Y. Choda, M. Harano, H. Matsukawa, H. Idani, S. Shiozaki and M. Okajima.A rare case of enlarged gastric heterotopic pancreas with retention cysts: A case report and literature review.International Journal of Surgery Case Reports.2020;74(284-288	No	case report, review ,comment ,letter ,conference proceeding，guidelines
588	Matsubayashi, H., H. Ishiwatari, K. Imai, Y. Kishida, S. Ito, K. Hotta, Y. Yabuuchi, M. Yoshida, N. Kakushima, K. Takizawa, N. Kawata and H. Ono.Steroid therapy and steroid response in autoimmune pancreatitis.International Journal of Molecular Sciences.2020;21(1):	No	case report, review ,comment ,letter ,conference proceeding，guidelines
589	Mehanna, A., Y. K. S. Viswanath, A. Reddy, T. Gill, V. Shanmugam and A. Gilliam.Outcome of endoscopic ultrasound guided fine needle aspiration in patients with pancreatic cysts: Systematic review.British Journal of Surgery.2020;107	No	case report, review ,comment ,letter ,conference proceeding，guidelines
590	Meroni, E.Biliary tract and pancreas.Acta Endoscopica.2003;33(1):105-119	No	case report, review ,comment ,letter ,conference proceeding，guidelines
591	Miyashita, H., K. Okamoto, T. Kobayashi, Y. Wakabayashi, S. Kitaura, K. Ikeuchi, K. Ishigaki, Y. Nakai, S. Okugawa, K. Koike and K. Moriya.Bacterial peritonitis in a patient with malignant ascites caused by pancreatic carcinoma: Case report and review of literature.Journal of Infection and Chemotherapy.2019;25(6):473-476	No	case report, review ,comment ,letter ,conference proceeding，guidelines
592	Moris, D., C. Damaskos, E. Spartalis, A. Papalampros, S. Vernadakis, D. Dimitroulis, J. Griniatsos, E. Felekouras and N. Nikiteas.Updates and critical evaluation on novel biomarkers for the malignant progression of intraductal papillary mucinous neoplasms of the pancreas.Anticancer Research.2017;37(5):2185-2194	No	case report, review ,comment ,letter ,conference proceeding，guidelines
593	Moyer, M. T., J. L. Maranki and J. M. DeWitt.EUS-Guided Pancreatic Cyst Ablation: a Clinical and Technical Review.Curr Gastroenterol Rep.2019;21(5):19	No	case report, review ,comment ,letter ,conference proceeding，guidelines
594	Nakai, Y., H. Isayama and K. Koike.Endoscopic diagnosis and treatment for pancreatic cystic lesions.Digestive Endoscopy.2018;30(3):417	No	case report, review ,comment ,letter ,conference proceeding，guidelines
595	Nakamura, M., Y. Miyasaka, Y. Sadakari, K. Date and T. Ohtsuka.Comparison of guidelines for intraductal papillary mucinous neoplasm: What is the next step beyond the current guidelines?Annals of Gastroenterological Surgery.2017;1(2)	No	case report, review ,comment ,letter ,conference proceeding，guidelines
596	Napoleon, B., S. G. Krishna, B. Marco, D. Carr-Locke, K. J. Chang, À. Ginès, F. G. Gress, A. Larghi, K. W. Oppong, L. Palazzo, P. Kongkam, C. Robles-Medranda, D. Sejpal, D. Tan and W. R. Brugge.Confocal endomicroscopy for evaluation of pancreatic cystic lesions: A systematic review and international Delphi consensus report.Endoscopy International Open.2020;8(11):e1566-e1581	No	case report, review ,comment ,letter ,conference proceeding，guidelines
597	Nelsen, E. M., D. Buehler, A. V. Soni and D. V. Gopal.Endoscopic ultrasound in the evaluation of pancreatic neoplasms-solid and cystic: A review.World J Gastrointest Endosc.2015;7(4):318-327	No	case report, review ,comment ,letter ,conference proceeding，guidelines
598	Ngamruengphong, S. and A. M. Lennon.Analysis of Pancreatic Cyst Fluid.Surg Pathol Clin.2016;9(4):677-684	No	case report, review ,comment ,letter ,conference proceeding，guidelines
599	Nicolas, C. T., S. Al Diffalha and S. Reddy.Diffuse histology-proven mucinous cystic neoplasm of the pancreas: A case report and review of literature.International Journal of Surgery Case Reports.2019;64(123-127	No	case report, review ,comment ,letter ,conference proceeding，guidelines
600	Oh, C. H., T. J. Song, J. K. Lee, J. S. Park, J. M. Lee, J. H. Son, D. K. Jang, M. Choi, J. S. Byeon, I. S. Lee, S. T. Lee, H. S. Choi, H. G. Kim, H. J. Chun, C. G. Park and J. Y. Cho.Clinical practice guidelines for the endoscopicmanagement of peripancreatic fluid collections.Gut and Liver.2021;15(5):677-693	No	case report, review ,comment ,letter ,conference proceeding，guidelines
601	Oh, H. C. and W. R. Brugge.EUS-guided pancreatic cyst ablation: A critical review (with video).Gastrointestinal Endoscopy.2013;77(4):526-533	No	case report, review ,comment ,letter ,conference proceeding，guidelines
602	Okabe, Y., R. Kaji, Y. Ishida, O. Tsuruta and M. Sata.The management of the pancreatic cystic neoplasm: The role of the eus in Japan.Digestive Endoscopy.2011;23(SUPPL. 1):39-42	No	case report, review ,comment ,letter ,conference proceeding，guidelines
603	Osiro, S., J. R. Rodriguez, K. J. Tiwari, Rodriguez, II, N. Mathenge, R. S. Tubbs and M. Loukas.Is preoperative diagnosis possible? A clinical and radiological review of lymphoepithelial cysts of the pancreas.Jop.2013;14(1):15-20	No	case report, review ,comment ,letter ,conference proceeding，guidelines
604	Osiro, S., J. R. Rodriguez, K. J. Tiwari, I. I. Rodriguez, N. Mathenge, R. S. Tubbs and M. Loukas.Is preoperative diagnosis possible? A clinical and radiological review of lymphoepithelial cysts of the pancreas.Journal of the Pancre	No	case report, review ,comment ,letter ,conference proceeding，guidelines
605	Pahlavan, P. S., A. Khiyami and S. Ganesan.Solid pseudopapillary neoplasm of the pancreas: Cytomorphology, pitfalls, and literature review.Annals of Pancreatic Cancer.2021;4(	No	case report, review ,comment ,letter ,conference proceeding，guidelines
606	Papazarkadas, X., E. Gialamas, G. M. Hassan, R. Chautems, A. Bornand, G. Puppa and C. Toso.Degenerated Serous Cystic Tumor of the Pancreas: Case Report and Literature Review of an Aggressive Presentation of a Benign Tumor.American Journal of Case Reports.2022;23	No	case report, review ,comment ,letter ,conference proceeding，guidelines
607	Patel, M. R., A. L. Eppolito and F. F. Willingham.Hereditary pancreatitis for the endoscopist.Therapeutic Advances in Gastroenterology.2013;6(2):169-179	No	case report, review ,comment ,letter ,conference proceeding，guidelines
608	Pausawasdi, N. and T. Ratanachu-ek.Endoscopic ultrasonography evaluation for pancreatic cysts: Necessity or overkill?Digestive Endoscopy.2017;29(4):444-454	No	case report, review ,comment ,letter ,conference proceeding，guidelines
609	Phan, J. and V. Raman Muthusamy.Managing Incidental Pancreatic Cysts.Current Gastroenterology Reports.2018;20(7):	No	case report, review ,comment ,letter ,conference proceeding，guidelines
610	Pitman, M. B. and V. Deshpande.Endoscopic ultrasound-guided fine needle aspiration cytology of the pancreas: A morphological and multimodal approach to the diagnosis of solid and cystic mass lesions.Cytopathology.2007;18(6):331-347	No	case report, review ,comment ,letter ,conference proceeding，guidelines
611	Prost, A. and A. Laquière.Position of EUS-FNA in management of cystic tumours of the pancreas.Hepato-Gastro et Oncologie Digestive.2021;28(7):832-839	No	case report, review ,comment ,letter ,conference proceeding，guidelines
612	Qiu, X., Y. Meng, M. Lu, C. Tian, M. Wang and J. Zhang.Primary squamous cell carcinoma of the pancreas with a large pseudocyst of the pancreas as the first manifestation: a rare case report and literature review.BMC Gastroenterology	No	case report, review ,comment ,letter ,conference proceeding，guidelines
613	Rangwani, S., W. Juakiem, S. G. Krishna and S. El-Dika.Role of Endoscopic Ultrasound in the Evaluation of Pancreatic Cystic Neoplasms: A Concise Review.Diagnostics.2023;13(4):	No	case report, review ,comment ,letter ,conference proceeding，guidelines
614	Ratone, J. P., F. Poizat, F. Caillol and M. Giovannini.Place and evolution of endoscopic ultrasound guided sampling for diagnosis in 2022.Hepato-Gastro et Oncologie Digestive.2022;29(6):682-690	No	case report, review ,comment ,letter ,conference proceeding，guidelines
615	Razpotnik, M., S. Bota, G. Essler, J. Weber-Eibel and M. Peck-Radosavljevic.Endoscopic ultrasound (EUS) in pancreatic masses with inconclusive radiologic workup – A case series and short review of the literature.Medical Ultrasonogr	No	case report, review ,comment ,letter ,conference proceeding，guidelines
616	Redelman, M., H. M. Cramer and H. H. Wu.Pancreatic fine-needle aspiration cytology in patients < 35-years of age: A retrospective review of 174 cases spanning a 17-year period.Diagnostic Cytopathology.2014;42(4):297-301	No	case report, review ,comment ,letter ,conference proceeding，guidelines
617	Ren, F., C. Zuo, G. Chen, J. Wang, J. Lu, C. Shao and X. Hao.Pancreatic retention cyst: Multi-modality imaging findings and review of the literature.Abdominal Imaging.2013;38(4):818-826	No	case report, review ,comment ,letter ,conference proceeding，guidelines
618	Ridtitid, W. and M. A. Al-Haddad.Endoscopic Ultrasound Imaging for Diagnosing and Treating Pancreatic Cysts.Gastrointestinal Endoscopy Clinics of North America.2017;27(4):615-642	No	case report, review ,comment ,letter ,conference proceeding，guidelines
619	Robinson, S. M., J. Scott, K. W. Oppong and S. A. White.What to do for the incidental pancreatic cystic lesion?Surgical Oncology.2014;23(3):117-125	No	case report, review ,comment ,letter ,conference proceeding，guidelines
620	Rockacy, M. and A. Khalid.Update on pancreatic cyst fluid analysis.Annals of Gastroenterology.2013;26(2):122-127	No	case report, review ,comment ,letter ,conference proceeding，guidelines
621	Rosendahl, J. and P. Michl.Cystic lesions of the pancreas: Differential diagnostics and treatment.Internist.2019;60(3):219-225	No	case report, review ,comment ,letter ,conference proceeding，guidelines
622	Sagami, R., K. Yamao, J. Nakahodo, R. Minami, M. Tsurusaki, K. Murakami and Y. Amano.Pre‐operative imaging and pathological diagnosis of localized high‐grade pancreatic intra‐epithelial neoplasia without invasive carcinoma.Cancer	No	case report, review ,comment ,letter ,conference proceeding，guidelines
623	Sahai, A. V., T. S. Chua, S. Paquin and G. Gariepy.Analysis of variables associated with surgery versus observation in patients with pancreatic cystic lesions referred for endoscopic ultrasound.Endoscopy.2011;43(7):591-595	No	case report, review ,comment ,letter ,conference proceeding，guidelines
624	Schwartz, D. A. and M. J. Wiersema.Endoscopic ultrasound techniques for pancreatic cystic neoplasms.Gastrointestinal Endoscopy Clinics of North America.2002;12(4):709-718	No	case report, review ,comment ,letter ,conference proceeding，guidelines
625	Seicean, A., O. Mosteanu and R. Seicean.Maximizing the endosonography: The role of contrast harmonics, elastography and confocal endomicroscopy.World Journal of Gastroenterology.2017;23(1):25-41	No	case report, review ,comment ,letter ,conference proceeding，guidelines
626	Singh, R. R., M. R. De Leon and N. R. Sharma.Incidental pancreatic neuroendocrine neoplasm diagnosed by confocal laser endomicroscopy: A case report and brief literature review.Practical Gastroenterology.2020;44(12):38 and 40-41	No	case report, review ,comment ,letter ,conference proceeding，guidelines
627	Singh, R. R., H. Gopakumar and N. R. Sharma.Diagnosis and Management of Pancreatic Cysts: A Comprehensive Review of the Literature.Diagnostics.2023;13(3):	No	case report, review ,comment ,letter ,conference proceeding，guidelines
628	Singhi, A. D., M. N. Nikiforova and K. McGrath.DNA testing of pancreatic cyst fluid: is it ready for prime time?The Lancet Gastroenterology and Hepatology.2017;2(1):63-72	No	case report, review ,comment ,letter ,conference proceeding，guidelines
629	Smith, L. A. and C. J. McKay.The role of endoscopic ultrasound in the management of intraductal papillary mucinous neoplasms.Minerva Med.2014;105(5):413-421	No	case report, review ,comment ,letter ,conference proceeding，guidelines
630	Smith, L. A. and C. J. McKay.The role of endoscopic ultrasound in the management of intraductal papillary mucinous neoplasms: A systematic update.Minerva Medica.2016;107(6):370-380	No	case report, review ,comment ,letter ,conference proceeding，guidelines
631	Teshima, C. W. and G. S. Sandha.Endoscopic ultrasound in the diagnosis and treatment of pancreatic disease.World Journal of Gastroenterology.2014;29):9976-9989	No	case report, review ,comment ,letter ,conference proceeding，guidelines
632	Triantopoulou, C. and C. Dervenis.Managing incidental cystic lesions in pancreatic imaging: Challenges for the radiologist.Imaging in Medicine.2013;5(2):127-138	No	case report, review ,comment ,letter ,conference proceeding，guidelines
633	Turner, R. C., J. T. Melnychuk, W. Chen, D. Jones and S. G. Krishna.Molecular Analysis of Pancreatic Cyst Fluid for the Management of Intraductal Papillary Mucinous Neoplasms.Diagnostics.2022;12(11):	No	case report, review ,comment ,letter ,conference proceeding，guidelines
634	van Huijgevoort, N. C. M., M. del Chiaro, C. L. Wolfgang, J. E. van Hooft and M. G. Besselink.Diagnosis and management of pancreatic cystic neoplasms: current evidence and guidelines.Nature Reviews Gastroenterology and Hepatology.2	No	case report, review ,comment ,letter ,conference proceeding，guidelines
635	Vilas-Boas, F. and G. Macedo.Pancreatic Cystic Lesions: New Endoscopic Trends in Diagnosis.J Clin Gastroenterol.2018;52(1):13-19	No	case report, review ,comment ,letter ,conference proceeding，guidelines
636	Vilas-Boas, F. and G. Macedo.Management guidelines for pancreatic cystic lesions: Should we adopt or adapt the current roadmaps?Journal of Gastrointestinal and Liver Diseases.2019;28(4):495-501	No	case report, review ,comment ,letter ,conference proceeding，guidelines
637	Wang, K. X., Q. W. Ben, Z. D. Jin, Y. Q. Du, D. W. Zou, Z. Liao and Z. S. Li.Assessment of morbidity and mortality associated with EUS-guided FNA: A systematic review.Gastrointestinal Endoscopy.2011;73(2):283-290	No	case report, review ,comment ,letter ,conference proceeding，guidelines
638	Wani, S., V. R. Muthusamy and S. Komanduri.EUS-guided tissue acquisition: An evidence-based approach (with videos).Gastrointestinal Endoscopy.2014;80(6):939-959.e937	No	case report, review ,comment ,letter ,conference proceeding，guidelines
639	Woo, Y. S. and K. T. Lee.Clinical Approach to Incidental Pancreatic Cystic Neoplasm in Outpatient Clinics.Korean J Gastroenterol.2017;70(1):13-20	No	case report, review ,comment ,letter ,conference proceeding，guidelines
640	Yamashita, Y., M. Kitano and R. Ashida.Value of endoscopy for early diagnosis of pancreatic carcinoma.Digestive Endoscopy.2020;32(1):27-36	No	case report, review ,comment ,letter ,conference proceeding，guidelines
641	Yoon, W. J. and W. R. Brugge.Endoscopic ultrasound and pancreatic cystic lesions-diagnostic and therapeutic applications.Endoscopic Ultrasound.2012;1(2):75-79	No	case report, review ,comment ,letter ,conference proceeding，guidelines
642	Yousaf, M. N., F. S. Chaudhary, A. Ehsan, A. L. Suarez, T. Muniraj, P. Jamidar, H. R. Aslanian and J. J. Farrell.Endoscopic ultrasound (EUS) and the management of pancreatic cancer.BMJ Open Gastroenterology.2020;7(1):	No	case report, review ,comment ,letter ,conference proceeding，guidelines
643	14th Meeting of the International Association of Pancreatology.Pancreatology.2012;12(3):	No	articles not within the field of interest of this study
644	In Process Citation.Endoscopy.2015;47(1):93	No	articles not within the field of interest of this study
645	Management of asymptomatic neoplastic pancreatic cysts: clinical decision support tool.Gastroenterology.2015;148(4):823	No	articles not within the field of interest of this study
646	[Not Available].Endoscopy.2015;47(1):93	No	articles not within the field of interest of this study
647	Digestive Diease Week, DDW 2017 ASGE Program and Abstracts.Gastrointestinal Endoscopy.2017;85(5):	No	articles not within the field of interest of this study
648	Abdellah, T. A., S. M. Shalaby, A. A. Salem, T. M. Yousef, S. A. Saleh, H. H. Saleh, M. S. Zaghloul and M. A. El-Nady.Pancreatic cyst fluid interleukin-1 beta (IL-1β) level in predicting the risk of malignancy in pancreatic cysts.The Egyptian journal of immunology.2022;29(4):75-83	No	articles not within the field of interest of this study
649	Al-Haddad, M. A., J. M. Dewitt, S. Sherman, C. M. Schmidt, B. E. Juliar, J. S. Stuart, J. K. Leblanc, L. McHenry, G. A. Cote and T. F. Imperiale.Diagnostic accuracy of pancreatic cyst fluid tumor markers obtained by EUS-guided sampling.Gastrointestinal Endoscopy.2010;71(5):AB283	No	articles not within the field of interest of this study
650	Al-Haddad, M. A. and T. Kowalski.Reply.Gastroenterology.2015;149(1):251-252	No	articles not within the field of interest of this study
651	Al-Rashdan, A., C. M. Schmidt, M. Al-Haddad, L. McHenry, J. K. Leblanc, S. Sherman and J. Dewitt.Fluid analysis prior to surgical resection of suspected mucinous pancreatic cysts. A single centre experience.J Gastrointest Oncol.2011;2(4):208-214	No	articles not within the field of interest of this study
652	Al-Taee, A. M. and J. R. Taylor.Endoscopic Imaging of Pancreatic Cysts.Gastrointest Endosc Clin N Am.2023;33(3):583-598	No	articles not within the field of interest of this study
653	Alwan, M. H., A. H. Alwan and I. S. Ahmed.Role of endoscopic ultrasound guided fine needle aspirate for evaluating lesions in or adjacent to gastrointestinal tract: A single tertiary care center experience.Medico-Legal Update.2020;20(4):356-362	No	articles not within the field of interest of this study
654	An, S., Y. N. Sung, S. J. Kim, D. W. Seo, S. Y. Jun and S. M. Hong.Pancreatic Cysts after Endoscopic Ultrasonography-Guided Ethanol and/or Paclitaxel Ablation Therapy: Another Mimic of Pancreatic Pseudocysts.Pathobiology.2022;89(1):49-55	No	articles not within the field of interest of this study
655	Anderson, M. A. and J. M. Scheiman.Nonmucinous cystic pancreatic neoplasms.Gastrointestinal Endoscopy Clinics of North America.2002;12(4):769-779	No	articles not within the field of interest of this study
656	Andreozzi, M., S. Carrara, A. Fantin, K. Kareem, T. Rizkala, G. Koleth, M. Spadaccini, M. Gruppo, C. Bonifacio, F. Gavazzi, G. L. Capretti, P. Spaggiari, A. Zerbi, A. Fugazza, C. Hassan, A. Facciorusso and A. Repici.EXPLORING A NOVEL COMPOSITE DIAGNOSTIC TOOL USING NON-CONTRAST EUS ENHANCED CYST WALL MICROVASCULAR IMAGING AND CYST FLUID ANALYSIS TO DIFFERENTIATE PANCREATIC CYSTIC NEOPLASMS.Digest…	No	articles not within the field of interest of this study
657	Antonini, F., L. Fuccio, C. Fabbri, G. Macarri and L. Palazzo.Management of serous cystic neoplasms of the pancreas.Expert Rev Gastroenterol Hepatol.2015;9(1):115-125	No	articles not within the field of interest of this study
658	Antonini, F. and G. Macarri.[Endoscopic ultrasound in the diagnosis of pancreatic cystic lesions].Recenti Prog Med.2013;104(11):590-596	No	articles not within the field of interest of this study
659	Arain, M. A., R. Lai, K. Gupta, B. Mitlyng, J. Vega-Peralta, M. Berzosa, S. Debol and S. Mallery.Serial EUS-guided pancreatic cyst fluid CEA measurement leads to reclassification in many patients with cysts of unknown etiology.Gastroenterology.2010;138(5):S547	No	articles not within the field of interest of this study
660	Ardengh, J. C., C. A. Malheiros, V. Pereira, D. E. Coelho, J. F. Coelho and F. Rahal.Endoscopic ultrasound-guided fine-needle aspiration using helical computerized tomography for TN staging and vascular injury in operable pancreatic carcinoma.Journal of the Pancreas.2009;10(3):310-317	No	articles not within the field of interest of this study
661	Arner, D. M., B. E. Corning, A. M. Ahmed, H. C. Ho, B. J. Weinbaum, U. Siddiqui, H. Aslanian, R. B. Adams, T. W. Bauer, A. Y. Wang, V. M. Shami and B. G. Sauer.Molecular analysis of pancreatic cyst fluid changes clinical management.Endoscopic Ultrasound.2018;7(1):29-33	No	articles not within the field of interest of this study
662	Arroyo-Mercado, F. M. M., J. Noel, M. Likhtshteyn and S. Vignesh.Endoscopic ultrasound an excellent tool for diagnosis of early stages of cholangiocarcinoma.American Journal of Gastroenterology.2019;114(S704	No	articles not within the field of interest of this study
663	Attili, F., D. Pagliari, M. Rimbaș, F. Inzani, M. G. Brizi, G. Costamagna and A. Larghi.Endoscopic ultrasound-guided histological diagnosis of a mucinous non-neoplastic pancreatic cyst using a specially designed through-the-needle microforceps.Endoscopy.2016;48 Suppl 1(E188-189	No	articles not within the field of interest of this study
664	Ayres, L., J. Ho, B. Sheffield, C. Carter, A. Weiss, M. Byrne, D. Schaeffer and F. Donnellan.Genetic analysis of pancreatic cyst fluid for GNAS and KRAS mutations to aid pancreatic cyst classification.Canadian Journal of Gastroenterology and Hepatology.2016;2016(	No	articles not within the field of interest of this study
665	Badrinath, M., G. Kanagalingam, N. Iorio and B. Sapkota.Are antibiotics necessary for EUS-FNA of pancreatic cysts: A retrospective study.American Journal of Gastroenterology.2019;114(S69	No	articles not within the field of interest of this study
666	Bang, J. Y. and S. Varadarajulu.Reply.Clinical Gastroenterology and Hepatology.2018;16(8):1362	No	articles not within the field of interest of this study
667	Bardales, R. H., B. Centeno, J. S. Mallery, R. Lai, M. Pochapin, G. Guiter and M. W. Stanley.Endoscopic Ultrasound-Guided Fine-Needle Aspiration Cytology Diagnosis of Solid-Pseudopapillary Tumor of the Pancreas: A Rare Neoplasm of Elusive Origin but Characteristic Cytomorphologic Features.American Journal of Clinical Pathology.2004;121(5):654-662	No	articles not within the field of interest of this study
668	Barkin, J. A. and J. S. Barkin.Pancreatic Cysts: Controversies, Advances, Diagnoses, and Therapies.Pancreas.2017;46(6):735-741	No	articles not within the field of interest of this study
669	Barnes, E. L. and L. S. Lee.Got milk? an unusual cause of abdominal pain.Gastroenterology.2015;148(3):e1-e2	No	articles not within the field of interest of this study
670	Bertani, H., S. Mangiafico, G. Grande and M. Lupo.Ancillary techniques to improve endoscopic ultrasound diagnosis: Sonoelastography, contrast media, 3D, confocal endomicroscopy.Giornale Italiano di Endoscopia Digestiva.2019;2019(4):61-68	No	articles not within the field of interest of this study
671	Best, L. M. J., V. Rawji, S. P. Pereira, B. R. Davidson and K. S. Gurusamy.Imaging modalities for characterising focal pancreatic lesions.Cochrane Database of Systematic Reviews.2017;4):	No	articles not within the field of interest of this study
672	Bhatia, V., A. Gupta, S. Sharma, R. Shandil, M. Wadhawan, N. Agrawal and A. Kumar.Residual contamination and bioburden after reprocessing of single-use endoscopic ultrasound needles: An ex vivo study.Dig Endosc.2017;29(2):175-181	No	articles not within the field of interest of this study
673	Bhatia, V., A. Rastogi, S. S. Saluja, M. Kumar, C. Bihari, R. Kalayarasan and N. L. Gupta.Cystic pancreatic lymphangioma. the first report of a preoperative pathological diagnosis by endoscopic ultrasound-guided cyst aspiration.Journal of the Pancreas.2011;12(5):473-476	No	articles not within the field of interest of this study
674	Bhutani, M. S.Role of endoscopic ultrasound for pancreatic cystic lesions: Past, present, and future!Endoscopic Ultrasound.2015;4(4):273-275	No	articles not within the field of interest of this study
675	Bick, B., F. Enders, M. Levy, M. Henry, B. A. Dayyeh, S. Chari, J. Clain, M. Farnell, F. Gleeson, M. Kendrick, R. Pearson, B. Petersen, E. Rajan, S. S. Vege and M. Topazian.The “string sign” for diagnosis of mucinous pancreatic cysts.American Journal of Gastroenterology.2013;108(S83	No	articles not within the field of interest of this study
676	Bick, B. L., F. T. Enders, M. J. Levy, L. Zhang, M. R. Henry, B. K. Abu Dayyeh, S. T. Chari, J. E. Clain, M. B. Farnell, F. C. Gleeson, M. L. Kendrick, R. K. Pearson, B. T. Petersen, E. Rajan, S. S. Vege and M. Topazian.The string sign for diagnosis of mucinous pancreatic cysts.Endoscopy.2015;47(7):626-631	No	articles not within the field of interest of this study
677	Bill, J. G., J. Jalaly and R. C. Fields.Presentation of a Rare Cystic Mass.Gastroenterology.2017;153(1):e14-e15	No	articles not within the field of interest of this study
678	Boraschi, P., F. Donati, R. Gigoni, S. Salemi, C. Bartolozzi and F. Falaschi.Diffusion-weighted MRI in the characterization of cystic pancreatic lesions: Usefulness of ADC values.Magnetic Resonance Imaging.2010;28(10):1447-1455	No	articles not within the field of interest of this study
679	Branche, J., M. Palazzo, M. Camus, G. Rahmi and G. Lesur.In Process Citation.Endoscopy.2015;47(7):666	No	articles not within the field of interest of this study
680	Branche, J., M. Palazzo, M. Camus, G. Rahmi and G. Lesur.[Not Available].Endoscopy.2015;47(7):666	No	articles not within the field of interest of this study
681	Bratanic, A., D. Bozic, A. Mestrovic, D. Martinovic, M. Kumric, T. T. Kurir and J. Bozic.Role of endoscopic ultrasound in anticancer therapy: Current evidence and future perspectives.World Journal of Gastrointestinal Oncology.2021;13(12):1863-1879	No	articles not within the field of interest of this study
682	Brugge, W. R.EUS.Endoscopy.2013;45(9):750-755	No	articles not within the field of interest of this study
683	Brugge, W. R., J. DeWitt, J. B. Klapman, R. Ashfaq, V. Shidham, D. Chhieng, R. Kwon, Z. Baloch, M. Zarka and G. Staerkel.Techniques for cytologic sampling of pancreatic and bile duct lesions: The Papanicolaou Society of Cytopathology Guidelines.CytoJournal.2014;11(SUPPL. 1):9-14	No	articles not within the field of interest of this study
684	Bruno, M. J.Novel diagnostic approach to pancreatic cysts: is confocal laser endomicroscopy bridging the gap?Endoscopy.2015;47(1):4-5	No	articles not within the field of interest of this study
685	Budde, C., G. Beyer, J. P. Kühn, M. M. Lerch and J. Mayerle.The clinical and socio-economic relevance of increased IPMN detection rates and management choices.Viszeralmedizin: Gastrointestinal Medicine and Surgery.2015;31(1):47-52	No	articles not within the field of interest of this study
686	Buscail, L. and J. Escourrou.Role of endoscopic ultrasound in the diagnosis of chronic pancreatitis.Acta Endoscopica.2000;30(1):9-17	No	articles not within the field of interest of this study
687	Buscarini, E., R. Pezzilli, R. Cannizzaro, C. D. Angelis, M. Gion, G. Morana, G. Zamboni, P. Arcidiacono, G. Balzano, L. Barresi, D. Basso, P. Bocus, L. Calculli, G. Capurso, V. Canzonieri, R. Casadei, S. Crippa, M. D'Onofrio, L. Frulloni, P. Fusaroli, G. Manfredi, D. Pacchioni, C. Pasquali, R. Rocca, M. Ventrucci, S. Venturini, V. Villanacci, A. Zerbi, M. Falconi, L. Albarello, L. Camellini, P. …	No	articles not within the field of interest of this study
688	Cañete-Ruiz, Á., J. R. Foruny-Olcina, F. González-Panizo, A. Caminoa, A. Navarro, D. Juzgado-Lucas, A. Albillos-Martínez and E. Vázquez-Sequeiros.A prospective, controlled assessment of the technical characteristics of a novel forward-viewing echoendoscope.Revista Espanola de Enfermedades Digestivas.2018;110(6):365-371	No	articles not within the field of interest of this study
689	Cantamessa, A., M. Bruno, S. Gaia, G. Saracco and C. De Angelis.Determination of intracystic glucose concentrations in the differential diagnosis of pancreatic cysts: A prospective study.United European Gastroenterology Journal.2017;5(5):A480	No	articles not within the field of interest of this study
690	Carrara, S., M. G. Cangi, P. G. Arcidiacono, F. Perri, M. C. Petrone, G. Mezzi, C. Boemo, A. Talarico, E. D. Cin, G. Grassini, C. Doglioni and P. A. Testoni.Mucin expression pattern in pancreatic diseases: findings from EUS-guided fine-needle aspiration biopsies.Am J Gastroenterol.2011;106(7):1359-1363	No	articles not within the field of interest of this study
691	Carrara, S., A. Fantin, K. Khalaf, T. Rizkala, G. Koleth, M. Andreozzi, M. Spadaccini, M. Colombo, M. Gruppo, C. Bonifacio, F. Gavazzi, G. L. Capretti, C. Ridolfi, G. Nappo, P. Spaggiari, L. D. Tommaso, M. Sollai, A. Zerbi, R. Maselli, A. Fugazza, C. Hassan, A. Facciorusso and A. Repici.Exploring a novel composite method using non-contrast EUS enhanced microvascular imaging and cyst fluid analysi…	No	articles not within the field of interest of this study
692	Carrara, S., A. Fantin, K. Khalaf, T. Rizkala, G. Koleth, M. Andreozzi, M. Spadaccini, M. Gruppo, C. Bonifacio, F. Gavazzi, G. Capretti, P. Spaggiari, A. Zerbi, A. Fugazza, C. Hassan, A. Facciorusso and A. Repici.EXPLORING A NOVEL COMPOSITE DIAGNOSTIC TOOL USING NON-CONTRAST EUS ENHANCED CYST WALL MICROVASCULAR IMAGING AND CYST FLUID ANALYSIS TO DIFFERENTIATE PANCREATIC CYSTIC NEOPLASMS.Gastroint…	No	articles not within the field of interest of this study
693	Carrara, S., P. Spaggiari and A. Zerbi.A Bone in the Pancreas.Gastroenterology.2016;150(2):320-321	No	articles not within the field of interest of this study
694	Carriere, V. J., S. Shokoohi, J. Conway, J. A. Evans and G. Mishra.Which patients with dilated common bile and/or pancreatic ducts have positive findings on EUS?Gastrointestinal Endoscopy.2011;73(4):AB341	No	articles not within the field of interest of this study
695	Carr-Locke, D. L., M. S. Bhutani, O. Haluszka, F. G. Gress, K. E. Woods and B. Napoleon.External retrospective validation of needle-based confocal LASER endomicroscopy (nCLE) criteria for pancreatic cysts.Gastrointestinal Endoscopy.2015;81(5):AB556	No	articles not within the field of interest of this study
696	Castillo, F. D. C.Standardized cytopathology reporting for the pancreas: The time is right.Cancer Cytopathology.2014;122(6):397-398	No	articles not within the field of interest of this study
697	Cazacu, I. M., A. A. L. Chavez, T. R. Mendoza, W. Qiao, B. S. Singh, R. H. Bokhari, A. Saftoiu, J. H. Lee, B. Weston, J. R. Stroehlein, M. P. Kim, M. H. G. Katz, A. Maitra, F. McAllister and M. S. Bhutani.Quality of life impact of EUS in patients at risk for developing pancreatic cancer.Endoscopic Ultrasound.2020;9(1):53-58	No	articles not within the field of interest of this study
698	Cazacu, I. M., B. S. Singh, A. Saftoiu and M. Bhutani.Recent developments in hepatopancreatobiliary EUS.Endoscopic Ultrasound.2019;8(3):146-150	No	articles not within the field of interest of this study
699	Chalian, H., A. Rahim Seyal, P. Rezai, H. G. Töre, F. H. Miller, D. J. Bentrem and V. Yaghmai.Pancreatic mucinous cystic neoplasm size using CT volumetry, spherical and ellipsoid formulas: Validation study.Journal of the Pancreas.2014;15(1):25-32	No	articles not within the field of interest of this study
700	Chang, Y. T., C. C. Tung, M. C. Chang, C. H. Wu, B. B. Chen and I. S. Jan.Age and cystic size are associated with clinical impact of endoscopic ultrasonography-guided fine-needle aspiration on the management of pancreatic cystic neoplasms.Scandinavian Journal of Gastroenterology.2019;54(4):506-512	No	articles not within the field of interest of this study
701	Chebib, I., B. Turner, W. Brugge and M. Pitman.Performance of PathfinderTG® CEA and amylase pancreatic cyst fluid analysis.Cancer Cytopathology.2010;118(376-377	No	articles not within the field of interest of this study
702	Cheruvattath, R. and D. L. Diehl.Hemosuccus pancreaticus after EUS-FNA of a pancreatic tail cyst.Gastrointestinal Endoscopy.2009;70(4):817	No	articles not within the field of interest of this study
703	Chiang, A. L. and L. S. Lee.Clinical approach to incidental pancreatic cysts.World J Gastroenterol.2016;22(3):1236-1245	No	articles not within the field of interest of this study
704	Chin, M., C. L. Chen, K. Chang, J. Lee and J. B. Samarasena.Endoscopic alcohol ablation of solid tumors.American Journal of Gastroenterology.2015;110(S692	No	articles not within the field of interest of this study
705	Cho, C. M., J. Dewitt and M. Al-Haddad.Echo-endoscopy: new therapeutic frontiers.Minerva Gastroenterol Dietol.2011;57(2):139-158	No	articles not within the field of interest of this study
706	Cho, S. H. and D. W. Seo.Endoscopic Interventions in Pancreatic Cystic Neoplasms.Gastrointestinal Endoscopy Clinics of North America.2023;33(4):867-877	No	articles not within the field of interest of this study
707	Choi, J. S. and J. I. Yang.Eus-guided ethanol with paclitaxel ablation for the pancreatic cyst.Pancreatology.2017;17(4):S61	No	articles not within the field of interest of this study
708	Chokshi, A., D. Marino, M. Min and S. M. Hyder.An Incidental Finding of Multiple Esophageal Intramural Pseudo-Diverticuli.American Journal of Gastroenterology.2022;117(10):S1638	No	articles not within the field of interest of this study
709	Chu, L. C., A. D. Singhi, R. R. Haroun, R. H. Hruban and E. K. Fishman.The many faces of pancreatic serous cystadenoma: Radiologic and pathologic correlation.Diagnostic and Interventional Imaging.2017;98(3):191-202	No	articles not within the field of interest of this study
710	Coban, S., O. Basar and W. R. Brugge.Pancreatic Cystic Neoplasms.Gastroenterol Clin North Am.2022;51(3):537-559	No	articles not within the field of interest of this study
711	Colan Hernandez, J., O. Sendino, C. Loras, X. Andujar, A. Pardo, J. Gornals, M. Concepcion, C. Sanchez Montes, M. Murzi, G. Fernandez Esparrach, A. Gines and C. Guarner Argente.Antibiotic prophylaxis for eus guided fna of pancreatic cystic lesions: A multicenter, randomized and double blinded clinical trial.Endoscopy.2019;51(4):S112-S113	No	articles not within the field of interest of this study
712	Crinò, S. F.Through-the-needle microforceps biopsy: A powerful tool but for selected patients.Endoscopy.2021;53(1):53-54	No	articles not within the field of interest of this study
713	Crinò, S. F., L. Bernardoni, A. Gabbrielli, P. Capelli, R. Salvia, B. C. Rusev, A. Scarpa and E. Manfrin.Beyond Pancreatic Cyst Epithelium: Evidence of Ovarian-Like Stroma in EUS-Guided Through-the-Needle Micro-Forceps Biopsy Specimens.Am J Gastroenterol.2018;113(7):1059-1060	No	articles not within the field of interest of this study
714	Dabkowski, K., B. Kos-Kudla, E. Andrysiak-Mamos, A. Syrenicz, J. Pilch-Kowalczyk and T. Starzynska.Cystic pancreatic neuroendocrine tumours - a gastroenterologist's point of view.Endokrynologia Polska.2018;69(3):320-325	No	articles not within the field of interest of this study
715	Dang, S., M. Heif, A. Agarwal, S. Kumar and R. Rego.Utility of EUS in diagnosing a retroperitoneal lymphangioma masquerading as a pancreatic cyst.American Journal of Gastroenterology.2011;106(S218	No	articles not within the field of interest of this study
716	Darr, U., A. Renno, T. Alkully, Z. Khan, M. A. Khan and A. Nawras.A rare presentation of lymphoepithelial cyst of the pancreas.American Journal of Gastroenterology.2016;111(S1293	No	articles not within the field of interest of this study
717	Demetter, P. and L. Verset.Benign, premalignant and malignant pancreatic cystic lesions: The pathology landscape.Acta Gastro-Enterologica Belgica.2017;80(2):293-298	No	articles not within the field of interest of this study
718	DeWitt, J. M.Pancreatic cyst ablation: Why are we not doing more of these procedures?Endoscopy.2017;49(9):839-841	No	articles not within the field of interest of this study
719	Dewitt, J. M., M. Al-Haddad, S. Sherman, J. Leblanc, C. M. Schmidt, K. Sandrasegaran and S. D. Finkelstein.Alterations in cyst fluid genetics following endoscopic ultrasound-guided pancreatic cyst ablation with ethanol and paclitaxel.Endoscopy.2014;46(6):457-464	No	articles not within the field of interest of this study
720	Dhir, V. and A. Maydeo.Finding disease patterns by shining a light on life: A work in progress.Endoscopy.2016;48(10):879-880	No	articles not within the field of interest of this study
721	Dong, J., J. S. Klair and R. El-Abiad.What did I just aspirate? Rare pancreatic cyst.Gastrointest Endosc.2019;90(1):164-165	No	articles not within the field of interest of this study
722	Dong, X. and D. Wu.A Rare Cause of Peri-esophageal Cystic Lesion.Gastroenterology.2023;164(2):191-193	No	articles not within the field of interest of this study
723	Dumonceau, J. M., M. Polkowski, A. Larghi, P. Vilmann, M. Giovannini, J. L. Frossard, D. Heresbach, B. Pujol, G. Fernández-Esparrach, E. Vazquez-Sequeiros and A. Ginès.Indications, results, and clinical impact of endoscopic ultrasound (EUS)-guided sampling in gastroenterology: European Society of Gastrointestinal Endoscopy (ESGE) Clinical Guideline.Endoscopy.2011;43(10):897-912	No	articles not within the field of interest of this study
724	Efthymiou, A., T. Podas and E. Zacharakis.Endoscopic ultrasound in the diagnosis of pancreatic intraductal papillary mucinous neoplasms.World Journal of Gastroenterology.2014;20(24):7785-7793	No	articles not within the field of interest of this study
725	Eigner, W., I. Mesteri, B. Tribl, A. Ba-Ssalamah, J. Friedl, M. Trauner and L. Kazemi-Shirazi.Intraductal papillary mucinous neoplasm of the pancreas in an adult patient with cystic fibrosis after double-lung transplantation.Journal of Cystic Fibrosis.2015;14(4):523-525	No	articles not within the field of interest of this study
726	El Chafic, A. H., I. El Hajj, M. Schmidt, J. DeWitt, S. Sherman, T. Imperiale, J. LeBlanc, L. McHenry and M. Alhaddad.Comparison of preoperative cytopathology, tumor markers and molecular analysis for the diagnosis of mucinous pancreatic cysts in patients undergoing surgical resection 2010 presidential poster.American Journal of Gastroenterology.2010;105(S63	No	articles not within the field of interest of this study
727	Elta, G. H., B. K. Enestvedt, B. G. Sauer and A. M. Lennon.ACG Clinical Guideline: Diagnosis and Management of Pancreatic Cysts.Am J Gastroenterol.2018;113(4):464-479	No	articles not within the field of interest of this study
728	Euctr, E. S.Use of antibiotic prophylaxis for EUS- FNA of pancreatic cystic lesions.https://trialsearch.who.int/Trial2.aspx?TrialID=EUCTR2013-005536-17-ES.2014;	No	articles not within the field of interest of this study
729	Facciorusso, A., V. R. Buccino, A. Turco, M. Antonino and N. Muscatiello.Antibiotics Do Not Decrease the Rate of Infection After Endoscopic Ultrasound Fine-Needle Aspiration of Pancreatic Cysts.Digestive Diseases and Sciences.2019;64(8):2308-2315	No	articles not within the field of interest of this study
730	Faias, S., M. Cravo, P. Chaves and L. Pereira.Response.Gastrointestinal Endoscopy.2021;94(1):202-205	No	articles not within the field of interest of this study
731	Faias, S., M. Duarte, M. Cravo, P. Chaves, A. D. Pereira and C. Albuquerque.METHYLATION CHANGES AT THE GNAS IMPRINTED LOCUS IN PANCREATIC CYSTIC NEOPLASMS: ROLE IN THE DIAGNOSIS OF MUCINOUS AND MALIGNANT CYSTS?Gastroenterology.2019;156(6):S-14-S-15	No	articles not within the field of interest of this study
732	Faias, S., S. Prazeres, M. Cunha, L. Pereira, R. Roque, P. Chaves, M. Cravo, I. Claro, M. Silveira, V. Leite and A. Dias Pereira.Chromogranin A and NSE in cystic pancreatic neuroendocrine tumors.Clinics and Research in Hepatology and Gastroenterology.2021;45(4):	No	articles not within the field of interest of this study
733	Farrell, J. J.Poking the Pancreas: When to Needle that Incidental Cyst.American Journal of Gastroenterology.2016;111(10):1374-1375	No	articles not within the field of interest of this study
734	Faulx, A. L. and A. Chak.Complications of EUS-FNA.Techniques in Gastrointestinal Endoscopy.2005;7(4):198-199	No	articles not within the field of interest of this study
735	Feng, Y., X. Chang, Y. Zhao, D. Wu, Z. Meng, X. Wu, T. Guo, Q. Jiang, S. Zhang, Q. Wang and A. Yang.A new needle-based confocal laser endomicroscopy pattern of malignant pancreatic mucinous cystic lesions (with video).Endoscopic Ultrasound.2021;10(3):200-206	No	articles not within the field of interest of this study
736	Fernández-de-Castro, C., Á. Cañete, E. Sanz-de-Villalobos, R. Ferreiro, A. Albillos and E. Vázquez-Sequeiros.Pancreatic pseudocyst drainage performed with a new prototype forward-viewing linear echoendoscope.Revista Espanola de Enfermedades Digestivas.2016;108(10):680-683	No	articles not within the field of interest of this study
737	Fernández-Esparrach, G. and A. Ginès.The problem of an incidental uniloculated cyst.Minerva Medica.2014;105(5):437-445	No	articles not within the field of interest of this study
738	Frampton, A. E., J. Stebbing, T. M. Gall, B. Silver, L. R. Jiao and J. Krell.Activating mutations of GNAS and KRAS in cystic fluid can help detect intraductal papillary mucinous neoplasms of the pancreas.Expert Review of Molecular Diagnostics.2015;15(3):325-328	No	articles not within the field of interest of this study
739	Freeny, P. C. and M. D. Saunders.Moving beyond morphology: New insights into the characterization and management of cystic pancreatic lesions.Radiology.2014;272(2):345-363	No	articles not within the field of interest of this study
740	Fujii, M., Y. Okamoto, S. I. Fujioka and J. Shiode.Pancreatic Colloid Carcinoma Presenting with Acute Pancreatitis.Internal Medicine.2022;61(8):1151-1156	No	articles not within the field of interest of this study
741	Fulmer, C. G., K. Park, T. Dilcher, M. Ho, S. Mirabelli, S. Alperstein, E. M. Hissong, M. Pittman, M. Siddiqui, J. J. Heymann, R. K. Yantiss, A. C. Borczuk, H. Fernandes, C. Sigel, W. Song, J. M. Mosquera and R. Rao.Next-generation sequencing of residual cytologic fixative preserved DNA from pancreatic lesions: A pilot study.Cancer Cytopathol.2020;128(11):840-851	No	articles not within the field of interest of this study
742	Fulmer, C. G., K. Park, H. Tran, T. Dilcher, S. A. Alperstein, E. Hissong, M. Pittman, H. Beltran, M. T. Siddiqui, M. Rubin, H. Fernandes, R. Yantiss, J. M. Mosquera and R. A. Rao.Targeted next-generation sequencing (NGS) of pancreatic cysts and other neoplasms using residual cytologic fixative preserved DNA-a pilot study.Laboratory Investigation.2018;98(142-143	No	articles not within the field of interest of this study
743	Fusaroli, P., M. Serrani, C. D Ercole, L. Ceroni, S. Guglielmo and G. Caletti.Contrast-enhanced endoscopic ultrasonography (CH-EUS) in the differential diagnosis of pancreatic cystic lesions (PCLS).United European Gastroenterology Journal.2013;1(1):A101	No	articles not within the field of interest of this study
744	Fusaroli, P., M. Serrani, R. De Giorgio, M. C. D'Ercole, L. Ceroni, A. Lisotti and G. Caletti.Contrast Harmonic-Endoscopic Ultrasound Is Useful to Identify Neoplastic Features of Pancreatic Cysts (With Videos).Pancreas.2016;45(2):265-268	No	articles not within the field of interest of this study
745	Fusaroli, P., M. Serrani, M. C. D'Ercole, L. Ceroni and G. Caletti.Contrast-enhanced endoscopic ultrasonography (CH-EUS) in the differential diagnosis of pancreatic cysts (PCS).Gastrointestinal Endoscopy.2014;79(5):AB332	No	articles not within the field of interest of this study
746	Fusaroli, P., M. Serrani, M. C. D'Ercole, L. Ceroni and G. Caletti.Forward-view EUS for pancreaticobiliary examination in patients with post-surgical upper gastrointestinal anatomy.Gastrointestinal Endoscopy.2014;79(5):AB348	No	articles not within the field of interest of this study
747	Gaddam, S. and S. A. Edmundowicz.Endoscopic tumor diagnosis and treatment.Gastrointestinal Endoscopy.2013;78(3):421-427	No	articles not within the field of interest of this study
748	Gaddam, S., J. W. Keach, P. S. Ge, D. Mullady, N. Fukami, V. R. Muthusamy, S. A. Edmundowicz, R. R. Azar, R. J. Shah, F. Murad, V. M. Kushnir, R. R. Watson, K. F. Ghassemi, A. Sedarat, B. C. Brauer, R. D. Yen, S. K. Amateau, L. Hosford, T. Donahue, R. D. Schulick, B. H. Edil, D. S. Early and S. Wani.Diagnostic accuracy of carcinoembryonic antigen (CEA) in cyst fluid analysis in histologically con…	No	articles not within the field of interest of this study
749	Garcia, L. L., E. Taglieri, O. Micelli-Neto and J. C. Ardengh.Impact of diagnostic and interventional endoscopic ultrasonography in children.Arquivos de Gastroenterologia.2022;59(4):456-461	No	articles not within the field of interest of this study
750	Gardner, T. B.Endoscopic ultrasonography.Gastrointest Endosc.2012;76(3):510-515	No	articles not within the field of interest of this study
751	Gavini, H. and J. H. Lee.Endoscopic ultrasound - Guided endotherapy.Journal of Clinical Gastroenterology.2015;49(3):185-193	No	articles not within the field of interest of this study
752	Ge, P. S., S. Gaddam, J. W. Keach, D. Mullady, N. Fukami, S. A. Edmundowicz, R. R. Azar, R. J. Shah, F. M. Murad, V. M. Kushnir, K. F. Ghassemi, A. Sedarat, R. R. Watson, S. K. Amateau, B. C. Brauer, R. D. Yen, L. Hosford, T. Hollander, T. R. Donahue, R. D. Schulick, B. H. Edil, M. D. McCarter, C. Gajdos, A. R. Attwell, V. R. Muthusamy, D. S. Early and S. Wani.Predictors for Surgical Referral in …	No	articles not within the field of interest of this study
753	Genere, J. R. and U. D. Siddiqui.Endoscopic ultrasound-guided tissue acquisition of lymph nodes.Techniques in Gastrointestinal Endoscopy.2018;20(1):21-24	No	articles not within the field of interest of this study
754	George, N., A. Perisetti, M. Al-Shoha, S. Siddique, S. Raghavapuram, D. Banerjee, M. Garcia-Saenz-de-Sicilia and B. Tharian.Pancreatic cysts in pancreatitis: Does EUS-FNA add value over baseline EUS or Mri?American Journal of Gastroenterology.2017;112(S1450	No	articles not within the field of interest of this study
755	Giovannini, M., A. Sakai, H. Shiomi, A. Masuda, Y. Arisaka, T. Fujita, H. Kutsumi, T. Hayakumo and T. Azuma.In vivo characterization of pancreatic cysts by needle-based confocal laser endomicroscopy.Journal of Gastroenterology and Hepatology.2013;28(17	No	articles not within the field of interest of this study
756	Glass, R., S. A. Andrawes, D. Hamele-Bena and G. X. Tong.Metastatic tonsillar squamous cell carcinoma masquerading as a pancreatic cystic tumor and diagnosed by EUS-guided FNA.Diagnostic Cytopathology.2017;45(11):1042-1045	No	articles not within the field of interest of this study
757	Gleeson, F. C. and M. J. Levy.The evolving field of genomic biomarkers to characterize pancreatic cystic neoplasia by EUS-guided FNA.Gastrointestinal endoscopy.2016;83(1):149-150	No	articles not within the field of interest of this study
758	Gomez, V., N. Takahashi, M. J. Levy, K. P. McGee, A. Jones, Y. Huang, S. T. Chari, J. E. Clain, F. C. Gleeson, R. K. Pearson and et al.EUS-guided ethanol lavage does not reliably ablate pancreatic cystic neoplasms (with video) Presented at Digestive Disease Week, May 16-19, 2015, Washington, DC (Gastrointest Endosc 2015;81: AB113-4).Gastrointestinal endoscopy.2016;83(5):914‐920	No	articles not within the field of interest of this study
759	Gorris, M., F. Dijk, A. Farina, J. B. Halfwerk, G. K. Hooijer, S. J. Lekkerkerker, R. P. Voermans, M. C. Wielenga, M. G. Besselink and J. E. van Hooft.Validation of combined carcinoembryonic antigen and glucose testing in pancreatic cyst fluid to differentiate mucinous from non-mucinous cysts.Surgical Endoscopy.2023;37(5):3739-3746	No	articles not within the field of interest of this study
760	Goyal, A.Pancreaticobiliary cytopathology: an update.Diagnostic Histopathology.2018;24(10):397-408	No	articles not within the field of interest of this study
761	Grassia, R., M. F. Savarese, T. Staiano, E. Iiritano, G. Bianchi, G. P. Coppeta and F. Buffoli.EUS-FNB diagnostic accuracy in not-referral center without a rapid on site cytological examination service.Digestive and Liver Disease.2015;47(e196	No	articles not within the field of interest of this study
762	Gress, F. G.The Early History of Interventional Endoscopic Ultrasound.Gastrointestinal Endoscopy Clinics of North America.2017;27(4):547-550	No	articles not within the field of interest of this study
763	Grewal, J. K. and J. B. Samarasena.Neuroendocrine tumor diagnosis with a novel, through-the-needle forceps biopsy.American Journal of Gastroenterology.2016;111(S563-S564	No	articles not within the field of interest of this study
764	Guarner-Argente, C., J. Colan-Hernández and A. Ginés.Reply.Gastroenterology.2021;160(3):971-972	No	articles not within the field of interest of this study
765	Guider, J. C., B. S. Kannadath, P. Cen, J. Rowe, C. J. Wray, J. S. Bynon, E. F. Rahimi, T. DaVee and N. Thosani.Evaluating the utility of pancreatic cyst glucose levels as a marker of mucinous character of pancreatic cyst lesions.Gastrointestinal Endoscopy.2018;87(6):AB583-AB584	No	articles not within the field of interest of this study
766	Hakim, S., E. Coronel, P. S. Ge, S. Chari, N. Thosani, S. Ramireddy, R. Badillo, T. DaVee, M. Catalano, R. J. Sealock, S. Parupudi, L. V. Hernandez, V. Joshi, A. Irisawa, S. Rana, S. Lakhtakia, P. Vilmann, A. Saftiou, S. Sun, M. Giovannini, M. Katz, M. Kim, G. Nogueras-Gonzalez and M. Bhutani.An International Study of Interobserver Variability of "string Sign" of Pancreatic Cysts among Experience…	No	articles not within the field of interest of this study
767	Hakim, S., E. Coronel, G. M. N. González, P. S. Ge, S. T. Chari, N. Thosani, S. Ramireddy, R. Badillo, T. DaVee, M. F. Catalano, R. J. Sealock, S. Parupudi, L. V. Hernandez, V. Joshi, A. Irisawa, S. Rana, S. Lakhtakia, P. Vilmann, A. Saftoiu, S. Sun, M. Giovannini, M. H. Katz, M. P. Kim and M. S. Bhutani.An international study of interobserver variability of "string sign" of pancreatic cysts amon…	No	articles not within the field of interest of this study
768	Hakim, S., M. Gjeorgjievski, N. Thosani, M. E. Cannon, K. Yu, T. DaVee, L. H. Jamil, R. Badillo, S. Guha, P. Patil and S. Ramireddy.IS 3-5 DAYS OF POST-PROCEDURE ANTIBIOTIC PROPHYLAXIS NECESSARY AFTER EUS-FNA OF A PANCREATIC CYST? - COMPARING CLINICAL OUTCOMES OF 470 PROCEDURES AT TWO DIFFERENT ACADEMIC CLINICAL PRACTICES.Gastrointestinal Endoscopy.2020;91(6):AB179	No	articles not within the field of interest of this study
769	Hamada, T., H. Oyama, Y. Nakai, M. Tada, H. Koh, K. Tateishi, J. Arita, R. Hakuta, H. Ijichi, K. Ishigaki, Y. Kawaguchi, H. Kogure, S. Mizuno, T. Morikawa, K. Saito, T. Saito, T. Sato, K. Takagi, N. Takahara, R. Takahashi, A. Tanaka, M. Tanaka, T. Ushiku, K. Hasegawa and K. Koike.ABO blood group and risk of pancreatic carcinogenesis in intraductal papillary mucinous Neoplasms.Cancer Epidemiology …	No	articles not within the field of interest of this study
770	Hamerski, C. M., J. B. Samarasena, T. Iwashita, Y. Nakai, V. R. Muthusamy, J. G. Lee and K. J. Chang.Low volume pancreatic cyst fluid acquired by endoscopic ultrasound (EUS) guided FNA: Is it okay to dilute it for CEA measurement?Gastrointestinal Endoscopy.2012;75(4):AB198	No	articles not within the field of interest of this study
771	Harindhanavudhi, T., T. Tanawuttiwat, J. Pyle and R. Silva.Extra-gastrointestinal stromal tumor presenting as hemorrhagic pancreatic cyst diagnosed by EUS-FNA.Journal of the Pancreas.2009;10(2):189-191	No	articles not within the field of interest of this study
772	Hata, T., M. D. Molin, M. Suenaga, J. Yu, M. Pittman, M. Weiss, M. I. Canto, C. Wolfgang, A. M. Lennon, R. H. Hruban and M. Goggins.Cyst fluid telomerase activity predicts the histologic grade of cystic neoplasms of the pancreas.Clinical Cancer Research.2016;22(20):5141-5151	No	articles not within the field of interest of this study
773	Hatamori, H., M. Wada, Y. Taniguchi and T. Inokuma.Pancreatic pseudocyst localized in the gastric wall after EUS-guided FNA of type 1 autoimmune pancreatitis.Gastrointestinal Endoscopy.2017;86(5):919-921	No	articles not within the field of interest of this study
774	Hernandez, L. V. and M. S. Bhutani.Emerging applications of endoscopic ultrasound in gastrointestinal cancers.Gastrointest Cancer Res.2008;2(4):198-202	No	articles not within the field of interest of this study
775	Hocke, M., X. W. Cui, D. Domagk, A. Ignee and C. F. Dietrich.Pancreatic cystic lesions: The value of contrast-enhanced endoscopic ultrasound to influence the clinical pathway.Endoscopic Ultrasound.2014;3(2):123-130	No	articles not within the field of interest of this study
776	Hoda, R. S. and M. B. Pitman.Pancreatic Cytology.Surg Pathol Clin.2018;11(3):563-588	No	articles not within the field of interest of this study
777	Holt, B. A. and S. Varadarajulu.Features of Chronic Pancreatitis and Associated Masses: A Focus on Endosonography.Video Journal and Encyclopedia of GI Endoscopy.2014;2(2):50-54	No	articles not within the field of interest of this study
778	Hu, X., F. Yu, T. Cao, X. Chen, H. Nie, Z. Zhang, F. Wang, H. Wang, J. Fang and Q. Zhao.Twenty versus 40 back-and-forth needle movements for endoscopic ultrasound-guided fine-needle biopsy of solid pancreatic masses: a prospective, crossover, randomized study.European Journal of Gastroenterology and Hepatology.2023;35(8):836-842	No	articles not within the field of interest of this study
779	Huynh, T., K. Ali, S. Vyas, K. Dezsi, D. Strickland, T. Basinski, D. T. Chen, K. Jiang, B. Centeno, M. Malafa, J. B. Klapman, P. J. Hodul, D. Jeong and J. B. Permuth.Comparison of imaging modalities for measuring the diameter of intraductal papillary mucinous neoplasms of the pancreas.Pancreatology.2020;20(3):448-453	No	articles not within the field of interest of this study
780	Hwang, J. H.Preface.Techniques in Gastrointestinal Endoscopy.2018;20(1):1	No	articles not within the field of interest of this study
781	Hwang, J. S., D. W. Seo, H. So, S. W. Ko, H. D. Joo, D. Oh, T. J. Song, D. H. Park, S. S. Lee, S. K. Lee and M. H. Kim.Clinical utility of directional eFLOW compared with contrast-enhanced harmonic endoscopic ultrasound for assessing the vascularity of pancreatic and peripancreatic masses.Pancreatology.2022;22(1):130-135	No	articles not within the field of interest of this study
782	Imaoka, H., M. Sasaki, Y. Hashimoto, K. Watanabe and M. Ikeda.New era of endoscopic ultrasound-guided tissue acquisition: Next-generation sequencing by endoscopic ultrasound-guided sampling for pancreatic cancer.Journal of Clinical Medicine.2019;8(8):	No	articles not within the field of interest of this study
783	Iordache, S., A. Sǎftoiu, S. Cazacu, D. I. Gheonea, D. Dumitrescu, C. Popescu and T. Ciurea.Endoscopic ultrasound approach of pancreatic cancer in chronic pancreatitis patients in a tertiary referral centre.Journal of Gastrointestinal and Liver Diseases.2008;17(3):279-284	No	articles not within the field of interest of this study
784	Jaiyeola, D., D. Grande, S. Wani, B. C. Brauer, N. Fukami, R. J. Shah, S. K. Amateau, R. D. Yen, R. D. Schulick, B. H. Edil, L. Hosford, T. Donahue, V. R. Muthusamy, R. R. Watson, A. Sedarat, J. Makker, P. S. Ge, D. Mullady, S. A. Edmundowicz, R. R. Azar, F. Murad, V. M. Kushnir, D. S. Early, S. Gaddam, D. Gregory, R. N. Keswani and S. Komanduri.Characteristics and outcomes of pancreatic cystic n…	No	articles not within the field of interest of this study
785	Javia, S., S. Munigala, S. Guha and B. Agarwal.EUS Morphology Is Reliable in Selecting Patients with Mucinous Pancreatic Cyst(s) Most Likely to Benefit from Surgical Resection.Gastroenterology Research and Practice.2017;2017(	No	articles not within the field of interest of this study
786	Jiang, J., W. L. Chao, S. Culp and S. G. Krishna.Artificial Intelligence in the Diagnosis and Treatment of Pancreatic Cystic Lesions and Adenocarcinoma.Cancers.2023;15(9):	No	articles not within the field of interest of this study
787	Jin, D. X., A. J. Small, G. R. Bernstein, P. M. Shah, G. G. Ginsberg, M. L. Kochman, N. A. Ahmad and V. Chandrasekhara.A low cea cut-off identifies mucinous pancreatic cystic lesions with increased diagnostic accuracy.Gastroenterology.2013;144(5):S796	No	articles not within the field of interest of this study
788	Jin, H. B., L. Lu, J. F. Yang, Q. F. Lou, J. Yang, H. Z. Shen, X. W. Tang and X. F. Zhang.Interventional endoscopic ultrasound for a symptomatic pseudocyst secondary to gastric heterotopic pancreas.World Journal of Gastroenterology.2017;23(34):6365-6370	No	articles not within the field of interest of this study
789	Joseph, L.Telomere Diagnostics for Pancreatic Neoplasms and Cysts.Journal of Molecular Diagnostics.2018;20(1):31-33	No	articles not within the field of interest of this study
790	Jue, T. L., S. Gupta and C. A. Munroe.Single-dose prophylactic antibiotics for endoscopic ultrasoundguided fine-needle aspiration of pancreatic cysts: A prospective cohort study.Gastrointestinal Endoscopy.2016;83(5):AB343-AB344	No	articles not within the field of interest of this study
791	Kadayifci, A., M. Atar, J. Wang, D. Forcione, B. Casey, M. Pitman and W. Brugge.The role of GNAS analyses for differential diagnosis of IPMN.American Journal of Gastroenterology.2014;109(S89	No	articles not within the field of interest of this study
792	Kadayifci, A., M. Atar, J. L. Wang, D. G. Forcione, B. W. Casey, M. B. Pitman and W. R. Brugge.Value of adding GNAS testing to pancreatic cyst fluid KRAS and carcinoembryonic antigen analysis for the diagnosis of intraductal papillary mucinous neoplasms.Dig Endosc.2017;29(1):111-117	No	articles not within the field of interest of this study
793	Kadiyala, V. and L. S. Lee.Endosonography in the diagnosis and management of pancreatic cysts.World J Gastrointest Endosc.2015;7(3):213-223	No	articles not within the field of interest of this study
794	Kamata, K., M. Kitano, S. Omoto, K. Kadosaka, T. Miyata, K. Minaga, K. Yamao, H. Imai and M. Kudo.New endoscopic ultrasonography techniques for pancreaticobiliary diseases.Ultrasonography.2016;35(3):169-179	No	articles not within the field of interest of this study
795	Kane, L. E., G. S. Mellotte, R. G. Lyons, E. Mylod, S. Marcone, P. F. Ridway, F. MacCarthy, K. C. Conlon, J. Lysaght, B. M. Ryan and S. G. Maher.Establishment of a novel multi-omic biomarker panel in cyst fluid and blood for stratifying patient risk of pancreatic cancer.Cancer Research.2022;82(12):	No	articles not within the field of interest of this study
796	Kanno, A. and A. K. Lefor.Back to basics: what is needed for optimal use of ultrasound in the evaluation of pancreatobiliary diseases?Journal of Medical Ultrasonics.2021;48(1):	No	articles not within the field of interest of this study
797	Karia, K., I. Waxman, V. J. Konda, F. G. Gress, A. Sethi, U. D. Siddiqui, R. Z. Sharaiha, P. Kedia, A. Jamal-Kabani, M. Gaidhane and M. Kahaleh.Needle-based confocal endomicroscopy for pancreatic cysts: the current agreement in interpretation.Gastrointest Endosc.2016;83(5):924-927	No	articles not within the field of interest of this study
798	Karstensen, J. G., T. Cârţânǎ, C. Constantinescu, S. Dumitraecu, B. Kovacevic, P. Klausen, H. Hassan, T. W. Klausen, H. Bertani, M. S. Bhutani, A. Sǎftoiu and P. Vilmann.Endoscopic ultrasound guided needle-based confocal laser endomicroscopy in solid pancreatic masses - A prospective validation study.Endoscopy International Open.2018;6(1):E78-E85	No	articles not within the field of interest of this study
799	Karstensen, J. G. and P. Vilmann.Endoscopic ultrasound-guided fine-needle aspiration of solid pancreatic lesions: Striving for perfection.Endoscopy.2018;50(5):466-468	No	articles not within the field of interest of this study
800	Kawaguchi, Y. and T. Mine.Endoscopic approach to the diagnosis of pancreatic cystic tumor.World J Gastrointest Oncol.2016;8(2):159-164	No	articles not within the field of interest of this study
801	Khamaysi, I., G. Taha, E. Weishahi and E. Zussman.String sign: Can we make it more scientific?Endoscopic Ultrasound.2022;11(1):86-87	No	articles not within the field of interest of this study
802	Khamaysi, I. and E. Zussman.Pancreatic cyst dilemma: Between physical and biochemical markers.World Journal of Gastroenterology.2021;27(41):7207-7209	No	articles not within the field of interest of this study
803	Khashab, M. A. and J. M. Dewitt.Response.Gastrointestinal Endoscopy.2016;84(5):878	No	articles not within the field of interest of this study
804	Khosravi, F., M. Sachdev, A. Abdulameer, A. Alshati, S. Jackson, N. Toney, J. Sprague, S. Finkelstein and A. Das.Carcinoembryonic antigen (CEA) level in cyst fluid of pancreatic cyst has poor test reliability and should not be used in categorizing incidental pancreatic cystic lesions.Gastrointestinal Endoscopy.2017;85(5):AB329-AB330	No	articles not within the field of interest of this study
805	Kida, M., R. Hasegawa, E. Miyata, T. Kaneko, H. Yamauchi, K. Okuwaki, T. Iwai and H. Imaizumi.Newly developed model for training EUS-FNA and pseudocyst drainage procedure.United European Gastroenterology Journal.2018;6(8):A205	No	articles not within the field of interest of this study
806	Kida, M. and T. Itoi.Current status and future perspective of interventional endoscopic ultrasound in Japan.Dig Endosc.2009;21 Suppl 1(S50-52	No	articles not within the field of interest of this study
807	Kierans, A. S., A. Gavlin, N. Wehrli, L. M. Flisnik, S. Eliades and M. E. Pittman.Utility of gadolinium for identifying the malignant potential of pancreatic cystic lesions.Abdominal Radiology.2022;47(4):1351-1359	No	articles not within the field of interest of this study
808	Kim, E. and J. J. Telford.Advances in endoscopic ultrasound, part 2: Therapy.Canadian Journal of Gastroenterology.2009;23(10):691-698	No	articles not within the field of interest of this study
809	Kim, E. and J. J. Telford.Endoscopic ultrasound advances, part 1: Diagnosis.Canadian Journal of Gastroenterology.2009;23(9):594-601	No	articles not within the field of interest of this study
810	Kim, G., M. O. Mercado, M. Riojas-Barrett, M. Breese, S. Umar, F. Ayoub, D. Chen, M. Othman and U. Siddiqui.HIGH DIAGNOSTIC YIELD OF FINE NEEDLE BIOPSY FOR PANCREATIC SEROUS CYSTADENOMAS – A MULTI-CENTER STUDY.Gastrointestinal Endoscopy.2023;97(6):AB875	No	articles not within the field of interest of this study
811	Kim, G. E., S. S. Shin, J. W. Kim, S. H. Heo, H. S. Lim, C. H. Jun and Y. Y. Jeong.Incidental, small (< 3 cm), unilocular, pancreatic cysts: Factors that predict lesion progression during imaging surveillance.Korean Journal of Radiology.2017;18(6):915-925	No	articles not within the field of interest of this study
812	Kirtane, T. and M. S. Bhutani.EUS for pancreatic cystic neoplasms: The roadmap to the future is much more than just a few shades of gray.Asian Pacific Journal of Tropical Medicine.2016;9(12):1218-1221	No	articles not within the field of interest of this study
813	Klein, A., F. F. Bahin, Z. Qi, S. D. Nagubandi, E. Y. Lee and V. Kwan.Single dose intra-procedural antibiotic during EUS-FNA of pancreatic cysts is safe and effective - results from a single tertiary centre.Gastrointestinal Endoscopy.2015;81(5):AB560	No	articles not within the field of interest of this study
814	Klein, A., R. Qi, S. Nagubandi, E. Lee and V. Kwan.Single-dose intra-procedural ceftriaxone during endoscopic ultrasound fine-needle aspiration of pancreatic cysts is safe and effective: Results from a single tertiary center.Annals of Gastroenterology.2017;30(2):237-241	No	articles not within the field of interest of this study
815	Kohandani Tafreshi, M., B. Napoléon, A. I. Lemaistre, M. Giovannini, V. Joshi, N. Ayache and B. André.Smart atlas for supporting the interpretation of needle-based confocal laser endomicroscopy (NCLE) of pancreatic cysts: First classification results of a computer-aided diagnosis software based on image recognition.United European Gastroenterology Journal.2014;2(1):A37	No	articles not within the field of interest of this study
816	Koizumi, K., S. Tanno, N. Yanagawa, M. Osanai, A. Habiro, K. Nakamura, M. Minoguchi, Y. Nakano, Y. Mizukami, T. Okumura and Y. Kohgo.Milk-of-calcium in a pseudocyst of the pancreas.Japanese Journal of Gastroenterology.2008;105(1):93-98	No	articles not within the field of interest of this study
817	Kongkam, P., B. M. Devereaux, R. Ponnudurai, T. Ratanachu-ek, A. V. Sahai, T. Gotoda, S. Udomsawaengsup, J. Van Dam, N. Pausawasdi, S. Limsrichemrern, D. W. Seo, S. Ryozawa, Y. Hirooka, Y. Sirivatanauksorn, S. Sun, S. Punamiya, T. Itoi, B. Ovartlanporn, I. Yasuda, T. L. Ang, H. P. Wang, K. Y. Ho, H. B. Yim, K. Yasuda and C. J. L. Khor.Endoscopic ultrasound forum summary from the Asian Pacific dig…	No	articles not within the field of interest of this study
818	Konstantinidis, I., V. Deshpande, O. A. Catalano, D. G. Forcione, D. Sahani, C. Fernandez-del Castillo, S. P. Thayer, A. L. Warshaw and C. R. Ferrone.Lymphoepithelial cysts of the pancreas: Report of a single institution experience of 8 cases.Pancreas.2008;37(4):478	No	articles not within the field of interest of this study
819	Kovacevic, B., P. Klausen, C. V. Rift, A. Toxværd, H. Grossjohann, J. G. Karstensen, L. Brink, H. Hassan, E. Kalaitzakis, J. Storkholm, C. P. Hansen, J. P. Hasselby and P. Vilmann.Reply to Firkins and Krishna.Endoscopy.2021;53(1):104	No	articles not within the field of interest of this study
820	Koyanagi, L., K. Y. Mizumura, J. C. Ardengh, O. M. Neto, E. Taglieri, R. M. Barbosa and A. D. Silveira.The yeld of the Fukuoka's criteria to detect cancer in patients with branch duct intraductal papillary mucinous neoplasia.Pancreatology.2017;17(4):S61-S62	No	articles not within the field of interest of this study
821	Krishna, S. G., W. R. Brugge, J. M. Dewitt, P. Kongkam, B. Napoleon, C. Robles-Medranda, D. Tan, S. El-Dika, S. McCarthy, J. Walker, M. E. Dillhoff, A. Manilchuk, C. Schmidt, B. Swanson, Z. K. Shah, P. A. Hart and D. L. Conwell.Needle-based confocal laser endomicroscopy for the diagnosis of pancreatic cystic lesions: an international external interobserver and intraobserver study (with videos).Ga…	No	articles not within the field of interest of this study
822	Krishna, S. G., R. M. Modi, A. K. Kamboj, B. J. Swanson, P. A. Hart, M. E. Dillhoff, A. Manilchuk, C. R. Schmidt and D. L. Conwell.In vivo and ex vivo confocal endomicroscopy of pancreatic cystic lesions: A prospective study.World J Gastroenterol.2017;23(18):3338-3348	No	articles not within the field of interest of this study
823	Kristic, A., A. Messner, N. Bastati-Huber, S. Poetter-Lang, R. Ambros, M. Schindl and A. Ba-Ssalamah.Efficacy of contrast-enhanced magnetic resonance imaging in the differentiation between malignant and benign pancreatic cystic neoplasms.Insights Imaging.2022;13(11	No	articles not within the field of interest of this study
824	Kucera, S., B. A. Centeno, G. Springett, M. P. Malafa, Y. A. Chen, J. Weber and J. Klapman.Cyst fluid carcinoembryonic antigen level is not predictive of invasive cancer in patients with intraductal papillary mucinous neoplasm of the pancreas.Jop.2012;13(4):409-413	No	articles not within the field of interest of this study
825	Kumbhari, V., I. Peñas, C. De La Serna, A. Tieu, M. Juneja, F. Maufa, N. Haddad, S. Krishnan, S. Gonalez, R. Peter, P. Saxena, C. J. Dimaio, J. Buscaglia, M. Perez-Miranda and M. Khashab.Interventional EUS using the flexible 19-gauge EUS-FNA needle: An international multicenter experience in 125 patients.Gastrointestinal Endoscopy.2014;79(5):AB324	No	articles not within the field of interest of this study
826	Kumbhari, V., P. Saxena, I. Peñas, C. De La Serna, A. H. Tieu, M. Juneja, F. Maufa, N. Haddad, S. Krishnan, S. Gonzalez, P. Renny, C. J. Dimaio, J. Buscaglia, M. Perez-Miranda and M. A. Khashab.Interventional EUS using a novel flexible 19-gauge EUS-FNA needle: An international multicenter experience.Journal of Gastroenterology and Hepatology (Australia).2014;29(64-65	No	articles not within the field of interest of this study
827	Kurtycz, D., A. Field, L. Tabatabai, C. Michaels, N. Young, C. Schmidt, J. Farrell, D. Gopal, D. Simeone, N. Merchant and M. Pitman.Post-brushing and fine-needle aspiration biopsy follow-up and treatment options for patients with pancreatobiliary lesions: The Papanicolaou Society of Cytopathology Guidelines.CytoJournal.2014;11(SUPPL. 1):5	No	articles not within the field of interest of this study
828	Kwon, R., A. Larson, B. Enchakalody, N. Wang, D. Simeone, S. Wang, G. Su and J. Scheiman.Analytic morphomics accurately distinguishes serous and mucinous cystic neoplasms.American Journal of Gastroenterology.2015;110(S12	No	articles not within the field of interest of this study
829	Lakananurak, N., P. Kongkam, P. Navicharern, S. Aniwan, P. Angsuwatcharakon, R. Pittayanon, S. Treeprasertsuk, R. Rerknimitr and P. Kullavanijaya.The efficacy of EUS elastography and FNA in excluding cancer in solid pancreatic masses; A prospective single blind study.Gastrointestinal Endoscopy.2014;79(5):AB335-AB336	No	articles not within the field of interest of this study
830	Lam, K., I. Metushi and L. Song.Validation of Glucose Test in Pancreatic Cyst Fluid.Clinical Chemistry.2023;69(i266-i267	No	articles not within the field of interest of this study
831	Lang, M., A. M. Spektor, T. Hielscher, J. Hoppner, F. M. Glatting, F. Bicu, T. Hackert, U. Heger, T. Pausch, E. Gutjahr, H. Rathke, F. L. Giesel, C. Kratochwil, C. Tjaden, U. Haberkorn and M. Röhrich.Static and dynamic 68Ga-FAPI PET/CT for the detection of malignant transformation of intraductal papillary mucinous neoplasia of the pancreas.Journal of Nuclear Medicine.2023;64(2):244-251	No	articles not within the field of interest of this study
832	Lanke, G., D. Campbell, E. Coronel, M. S. Bhutani, B. Weston, W. A. Ross, M. P. Kim, G. M. Nogueras-Gonzalez, M. H. G. Katz and J. H. Lee.The clinical utility of the 2017 Fukuoka guidelines and 2015 American gastroenterological association guidelines for the management of intraductal papillary mucinous neoplasms.Journal of Clinical Oncology.2020;38(4):	No	articles not within the field of interest of this study
833	Larghi, A., L. Fuccio, F. Attili, E. D. Rossi, M. Napoleone, D. Galasso, G. Fadda and G. Costamagna.Performance of the forward-viewing linear echoendoscope for fine-needle aspiration of solid and cystic lesions throughout the gastrointestinal tract: A large single-center experience.Surgical Endoscopy.2014;28(6):1801-1807	No	articles not within the field of interest of this study
834	Law, J. K., R. H. Hruban and A. M. Lennon.Management of pancreatic cysts: A multidisciplinary approach.Current Opinion in Gastroenterology.2013;29(5):509-516	No	articles not within the field of interest of this study
835	Law, J. K., C. L. Wolfgang, M. J. Weiss and A. M. Lennon.Concomitant pancreatic adenocarcinoma in a patient with branch-duct intraductal papillary mucinous neoplasm.World Journal of Gastroenterology.2014;27):9200-9204	No	articles not within the field of interest of this study
836	Lawson, R. D., G. C. Hunt, S. S. Master and T. J. Savides.Validation of 2012 modified sendai criteria for predicting risk of cancer development in pancreatic cysts.Gastrointestinal Endoscopy.2013;77(5):AB133-AB134	No	articles not within the field of interest of this study
837	Layfield, L., H. Ehya, A. Filie, R. Hruban, N. Jhala, L. Joseph, P. Vielh and M. Pitman.Utilization of ancillary studies in the cytologic diagnosis of biliary and pancreatic lesions: The Papanicolaou Society of Cytopathology Guidelines.CytoJournal.2014;11(SUPPL. 1):4	No	articles not within the field of interest of this study
838	Lazure, T., K. Drak Alsibai and M. Fabre.Endoscopic ultrasound-guided fine-needle aspiration of pancreatic cystic neoplasms: Utility and limitations.Annales de Pathologie.2006;26(5):352-360	No	articles not within the field of interest of this study
839	Le Pen, C., L. Palazzo and B. Napoléon.A health economic evaluation of needle-based confocal laser endomicroscopy for the diagnosis of pancreatic cysts.Endosc Int Open.2017;5(10):E987-e995	No	articles not within the field of interest of this study
840	Lee, J. and J. J. Hyun.Lymphoepithelial Cyst of the Pancreas.The Korean journal of gastroenterology = Taehan Sohwagi Hakhoe chi.2015;65(6):379-383	No	articles not within the field of interest of this study
841	Lee, L., A. Bellizzi, P. Banks, N. Sainani, V. Kadiyala, S. Suleiman, J. Paulo and D. Conwell.Differentiating branch duct and main duct ipmn in endoscopically collected pancreatic cyst fluid via cytokine analysis.American Journal of Gastroenterology.2012;107(S722	No	articles not within the field of interest of this study
842	Lee, L., V. Kadiyala, S. Mehta, P. Banks and D. Conwell.Large pancreatic cystic neoplasms are not associated with current biomarkers of malignancy.American Journal of Gastroenterology.2011;106(S65-S66	No	articles not within the field of interest of this study
843	Lee, L. S.Incidental Cystic Lesions in the Pancreas: Resect? EUS? Follow?Curr Treat Options Gastroenterol.2014;12(3):333-349	No	articles not within the field of interest of this study
844	Lee, L. S., P. A. Banks, A. M. Bellizzi, N. I. Sainani, V. Kadiyala, S. Suleiman, D. L. Conwell and J. A. Paulo.Inflammatory protein profiling of pancreatic cyst fluid using EUS-FNA in tandem with cytokine microarray differentiates between branch duct IPMN and inflammatory cysts.Journal of Immunological Methods.2012;382(1-2):142-149	No	articles not within the field of interest of this study
845	Lee, L. S., A. M. Bellizzi, P. A. Banks, N. I. Sainani, V. Kadiyala, S. Suleiman, D. L. Conwell and J. A. Paulo.Differentiating branch duct and mixed IPMN in endoscopically collected pancreatic cyst fluid via cytokine analysis.Gastroenterology Research and Practice.2012;	No	articles not within the field of interest of this study
846	Lee, L. S., A. E. Szafranska-Schwarzbach, D. Wylie, A. M. Bellizzi, L. A. Doyle, V. Kadiyala, S. Suleiman, P. A. Banks, B. F. Andruss and D. L. Conwell.Investigation of MicroRNA (miRNA) in pancreatic cystic tumors (IMPACT) study: Differential expression observed among pancreatic cystic neoplasms.Pancreatology.2013;13(2):e47-e48	No	articles not within the field of interest of this study
847	Lee, L. S., B. U. Wu, P. A. Banks, V. Kadiyala, S. Mehta, J. R. Saltzman, C. C. Thompson and A. M. Bellizzi.Utility of commercial DNA analysis in detecting malignancy within pancreatic cysts.Jop.2013;15(2):182-188	No	articles not within the field of interest of this study
848	Lemaistre, A. I., B. Napoleon, B. Pujol, M. Giovannini, F. Caillol, L. Palazzo and B. Mialhe Morellon.A correlation between histology and real time Confocal Laser Endomicroscopy in pancreatic cysts, and how pathologists could be implicated in this new imaging interpretation.Virchows Archiv.2014;465(1):S22-S23	No	articles not within the field of interest of this study
849	Lennon, A. M. and M. I. Canto.Pancreatic Cysts - Part 2: Should We Be Less Cyst Centric?Pancreas.2017;46(6):745-750	No	articles not within the field of interest of this study
850	Levy, A., T. Popovici and P. N. Bories.Tumor markers in pancreatic cystic fluids for diagnosis of malignant cysts.International Journal of Biological Markers.2017;32(3):e291-e296	No	articles not within the field of interest of this study
851	Ley, D., D. Kravtsov, M. Benson, R. Minter, D. Gopal, P. Stadmeyer and P. Pfau.PROSPECTIVE STUDY OF STANDARDIZED EUS-FNA WITH PANCREAS CYST FLUID NEXT-GENERATION SEQUENCING DNA SAMPLING IN ALL PANCREAS CYSTS ≥2 CM AND PANCREAS DUCTS ≥5 MM.Gastrointestinal Endoscopy.2023;97(6):AB878	No	articles not within the field of interest of this study
852	Li, J., M. Shen and F. Liu.A rare case of intra‑pancreatic cystic lesion (with video).Endoscopic Ultrasound.2023;12(2):294-295	No	articles not within the field of interest of this study
853	Li, S., G. M. Fuhler, N. Bn, T. Jose, M. J. Bruno, M. P. Peppelenbosch and S. R. Konstantinov.Pancreatic cyst fluid harbors a unique microbiome.Microbiome.2017;5(1):	No	articles not within the field of interest of this study
854	Lim, B., C. Chaya, E. Burke and A. Ko.Diagnostic performance of pancreatic cyst fluid carcinoembryonic antigen (CEA) and amylase: A community hospital experience.American Journal of Gastroenterology.2012;107(S90	No	articles not within the field of interest of this study
855	Lim, L. G., T. Itoi, W. C. Lim, S. J. Mesenas, D. W. Seo, J. Tan, H. P. Wang, T. Akaraviputh, S. Lakhtakia, S. Omar, T. Rantachu, S. Sachitanandan, K. Yasuda, S. Varadarajulu, J. Wong, V. Dhir and K. Y. Ho.Current status on the diagnosis and management of pancreatic cysts in the Asia-Pacific region: Role of endoscopic ultrasound.Journal of Gastroenterology and Hepatology (Australia).2011;26(12):1…	No	articles not within the field of interest of this study
856	Linghu, E., W. Zhang, Z. Wang, X. Wang, P. Tang, X. Guo, Y. F. Sun and W. Xu.Cyst fluid analysis to improve the differential diagnosis of pancreatic cysts.American Journal of Gastroenterology.2016;111(S31	No	articles not within the field of interest of this study
857	Lipinski, M., M. Degowska and G. Rydzewska.Cystic fluid neutrophil gelatinase-associated lipocalin (NGAL) concentration in differential diagnosis of pancreatic cystic lesions: A new factor enters the scene?Przeglad Gastroenterologiczny.2018;13(2):132-136	No	articles not within the field of interest of this study
858	Lisotti, A. and P. Fusaroli.Factors influencing surgical indication in patients with asymptomatic pancreatic cystic lesion - is EUS always indicated before surgery?Pancreatology.2019;19(1):206-207	No	articles not within the field of interest of this study
859	Lisotti, A. and R. Law.EUS-guided treatments of pancreatic cystic neoplasms - A call for methodological improvements.Endoscopy International Open.2022;10(12):E1526-E1527	No	articles not within the field of interest of this study
860	Lombardo, C., S. Iacopi, F. Menonna, N. Napoli, E. Kauffmann, J. Bernardini, A. Cacciato Insilla, P. Boraschi, F. Donati, C. Cappelli, D. Campani, D. Caramella and U. Boggi.Incidence and reasons of pancreatic resection in patients with asymptomatic serous cystadenoma.Pancreatology.2018;18(5):577-584	No	articles not within the field of interest of this study
861	Londoño Castillo, J., D. Ramai, S. F. Crinò and A. Facciorusso.Experience of the moray micro forceps biopsy for pancreatic cystic lesions: lessons and insights from the MAUDE database.Expert Review of Gastroenterology and Hepatology.2021;15(12):1345-1347	No	articles not within the field of interest of this study
862	Luthra, A. K., A. J. Pusateri, S. A. Pfeil, J. R. Groce, H. Hussan, P. P. Stanich, S. Strobel, A. Patel, J. Behzadi, M. Q. Chan, M. L. Ramsey, E. Ugbarugba, K. D. Allen, S. Patel, F. Farah, A. Patel, S. Vedachalam, A. M. Blaszczak, D. Lee, K. Porter and S. G. Krishna.Confocal Laser Endomicroscopy Interpretation and Differentiation of Pancreatic Cysts: A Randomized Trial of Teaching Modalities.Tec…	No	articles not within the field of interest of this study
863	Ma, X. L., W. Wei, J. H. Wang, J. P. Lu, L. Wang, Q. Liu and H. Jiang.Imaging appearances of von Hippel-Lindau disease.Chinese Journal of Radiology (China).2013;47(4):344-348	No	articles not within the field of interest of this study
864	Madhani, K., M. N. Yousaf, A. Aamar, K. Ooka, H. R. Aslanian, R. R. Salem and J. J. Farrell.The impact of endoscopic ultrasound on diagnosis and management of presumed mucinous neoplasms when done for pancreatic cyst morphology change on non-invasive surveillance imaging.Gastrointestinal Endoscopy.2017;85(5):AB344-AB345	No	articles not within the field of interest of this study
865	Marques, F., W. van der Wijngaart and N. Roxhed.Absorbable cyst brushes.Biomedical Microdevices.2023;25(3):	No	articles not within the field of interest of this study
866	Martin, J., K. J. Roberts, M. Sheridan, G. A. Falk, D. Joyce, R. M. Walsh, A. M. Smith and G. Morris-Stiff.Lymphoepithelial cysts of the pancreas: A management dilemma.Hepatobiliary and Pancreatic Diseases International.2014;13(5):539-544	No	articles not within the field of interest of this study
867	Maruyama, H., K. Hanada, A. Shimizu, T. Minami, N. Hirano, F. Hino, T. Abe, H. Amano and Y. Fujiwara.Value of endoscopic ultrasonography in the observation of the remnant pancreas after pancreatectomy.PLoS ONE.2021;16(1 January):	No	articles not within the field of interest of this study
868	Marzioni, M., U. Germani, L. Agostinelli, G. Bedogni, S. Saccomanno, F. Marini, S. Bellentani, C. Barbera, S. De Minicis, C. Rychlicki, A. Santinelli, M. Ferretti, P. V. Di Maira, G. S. Baroni, A. Benedetti, G. Caletti, I. Lorenzini and P. Fusaroli.PDX-1 mRNA expression in endoscopic ultrasound-guided fine needle cytoaspirate: perspectives in the diagnosis of pancreatic cancer.Dig Liver Dis.2015;…	No	articles not within the field of interest of this study
869	Masamune, A., K. Kikuta, S. Hamada, I. Tsuji, Y. Takeyama, T. Shimosegawa, K. Okazaki, A. Kanno, T. Sano, K. Uchida, T. Ikeura, N. Fujimori, Y. Nakai, T. Kamisawa, K. Kubota, M. Motoya, K. Shimizu, T. Ushijima, M. Fukasawa, I. Naitoh, M. Ueno, K. Okuwaki, N. Uza, M. Asada, T. Mukai, Y. Kudo, K. Uetsuki, A. Mitoro, H. Watanabe, S. Terai, K. Hayashi, Y. Imamura, S. Haba, K. Hara, T. Fujisawa, E. Iw…	No	articles not within the field of interest of this study
870	Masu, K., K. Ito, Y. Noda, S. Koshita, Y. Kanno, T. Ogawa and T. Sawai.Diagnostic efficacy of endoscopic ultrasoundguided fine-needle aspiration for a pancreatic mass using the cell block method without rapid on-site cytology.United European Gastroenterology Journal.2017;5(5):A247	No	articles not within the field of interest of this study
871	Matsubayashi, H., T. Satoh, K. Ishikawa, H. Ishiwatari, M. Endo, A. Urikura, Y. Kishida, K. Imai, K. Hotta, Y. Yabuuchi, N. Kawata, M. Yoshida, K. Takizawa, Y. Yamamoto, K. Mori, T. Sugiura, K. Sasaki and H. Ono.Comparison of five-phase computed tomography images of type 1 autoimmune pancreatitis and pancreatic cancer: Emphasis on cases with atypical images.Pancreatology.2021;21(3):666-675	No	articles not within the field of interest of this study
872	Matsubayashi, H., S. Sugimoto, Y. Kishida, Y. Tanaka, K. Imai, N. Kakushima, K. Sasaki, H. Kurai, T. Sugiura and H. Ono.Rupture of a suspected pancreatic lymphoepithelial cyst causing chemical peritonitis after endoscopic ultrasound guided-fine needle aspiration.Endoscopy.2014;46(SUPPL 1):E51-E52	No	articles not within the field of interest of this study
873	Matsumori, T., N. Uza, M. Shiokawa, T. Maruno and H. Seno.Concomitant occurrence of pancreatic cancer during long-term follow-up for serous neoplasms.Journal of Medical Ultrasonics.2023;50(3):451-452	No	articles not within the field of interest of this study
874	Mayerle, J., G. Beyer, P. Simon, E. J. Dickson, R. C. Carter, F. Duthie, M. M. Lerch and C. J. McKay.Prospective cohort study comparing transient EUS guided elastography to EUS-FNA for the diagnosis of solid pancreatic mass lesions.Pancreatology.2016;16(1):110-114	No	articles not within the field of interest of this study
875	Megibow, A. J., M. E. Baker, D. E. Morgan, I. R. Kamel, D. V. Sahani, E. Newman, W. R. Brugge, L. L. Berland and P. V. Pandharipande.Management of Incidental Pancreatic Cysts: A White Paper of the ACR Incidental Findings Committee.Journal of the American College of Radiology.2017;14(7):911-923	No	articles not within the field of interest of this study
876	Mejia Perez, L. K., A. C. Rodriguez, P. Kandel, T. A. Woodward, V. Gomez, M. B. Wallace, H. J. Asbun, J. Stauffer and M. Raimondo.DIAGNOSTIC YIELD OF MURAL NODULES (MN) ON PREOPERATIVE IMAGING FOR IDENTIFICATION OF ADVANCED NEOPLASIA IN INTRADUCTAL PAPILLARY MUCINOUS NEOPLASMS (IPMN).Gastroenterology.2018;154(6):S-527	No	articles not within the field of interest of this study
877	Mi, W., D. L. Diehl, J. Shi, J. Blansfield, M. Hunsinger, W. Yang and F. Lin.S100P is a potential biomarker in distinguishing mucinous from non-mucinous pancreatic cysts and predicting invasive adenocarcinoma.Cancer Research.2014;74(19):	No	articles not within the field of interest of this study
878	Minaga, K., M. Takenaka, A. Katanuma, M. Kitano, Y. Yamashita, K. Kamata, K. Yamao, T. Watanabe, H. Maguchi and M. Kudo.Needle Tract Seeding: An Overlooked Rare Complication of Endoscopic Ultrasound-Guided Fine-Needle Aspiration.Oncology.2017;93 Suppl 1(107-112	No	articles not within the field of interest of this study
879	Miruna, O., M. Ofelia, P. Teodora, R. Ioana and S. Andrada.Differentiation of pancreatic cyst by contrast-enhanced endoscopic ultrasonography.Journal of Gastrointestinal and Liver Diseases.2017;26(22	No	articles not within the field of interest of this study
880	Mizuno, N., K. Hara, S. Hijioka, V. Bhatia, Y. Shimizu, Y. Yatabe and K. Yamao.Current concept of endoscopic ultrasound-guided fine needle aspiration for pancreatic cancer.Pancreatology.2011;11(SUPPL. 2):40-46	No	articles not within the field of interest of this study
881	Mocanu, I., R. Barosa, M. Patita, G. Nunes and P. Pinto Marques.Antibiotic prophylaxis after pancreatic cyst puncture-less is more? One-time versus extended ciprofloxacin protocol.United European Gastroenterology Journal.2017;5(5):A480-A481	No	articles not within the field of interest of this study
882	Mohanty, S. K., D. Pradhan, S. Sharma, A. Sharma, N. Patnaik, M. Feuerman, R. Bonasara, A. Boyd, D. Friedel, S. Stavropoulos and M. Gupta.Endoscopic ultrasound guided fine-needle aspiration: What variables influence diagnostic yield?Diagnostic Cytopathology.2018;46(4):293-298	No	articles not within the field of interest of this study
883	Mok, S. R. S., H. C. Ho, J. P. Gaughan and A. B. Elfant.Therapeutic Endoscopy Can Be Performed Safely in an Ambulatory Surgical Center: a Multicenter, Prospective Study.Diagnostic and therapeutic endoscopy.2016;2016(no pagination):	No	articles not within the field of interest of this study
884	Morris-Stiff, G., G. A. Falk, S. Chalikonda and R. M. Walsh.Natural history of asymptomatic pancreatic cystic neoplasms.HPB (Oxford).2013;15(3):175-181	No	articles not within the field of interest of this study
885	Moyer, M. T., C. E. Dye, S. Sharzehi, B. Ancrile, A. Mathew, T. J. McGarrity, N. Gusani, N. Yee, J. Wong, J. Levenick and et al.Is alcohol required for effective pancreatic cyst ablation? the prospective randomized CHARM trial pilot study.Endoscopy international open.2016;4(5):E603‐E607	No	articles not within the field of interest of this study
886	Moyer, M. T., S. Sharzehi, C. Dye, T. J. McGarrity, J. M. Levenick, A. Cooper, A. Mathew, N. Gusani and B. Ancrile.Is alcohol required for effective pancreatic cyst ablation? The prospective randomized charm trial.Gastrointestinal endoscopy.2017;85(5):AB468	No	articles not within the field of interest of this study
887	Myers, J. A., R. W. Klein, X. Han, M. A. Al-Haddad and H. J. Smolen.Evaluating strategies for using dna testing to identify mucinous pancreatic cysts.Value in Health.2012;15(7):A352-A353	No	articles not within the field of interest of this study
888	Nakai, Y., T. Iwashita, S. Shinoura, D. H. Park, J. B. Samarasena, J. G. Lee and K. J. Chang.Role of serial EUS-guided FNA on pancreatic cystic neoplasms: a retrospective analysis of repeat carcinoembryonic antigen measurements.Gastrointestinal Endoscopy.2016;84(5):780-784	No	articles not within the field of interest of this study
889	Nakai, Y. and K. Koike.Pancreatic cysts: Is the answer on the wall?Digestive Endoscopy.2018;30(6):739-740	No	articles not within the field of interest of this study
890	Napoléon, B., A. I. Lemaistre, M. Giovannini, F. Caillol, B. Pujol, V. Lepilliez and F. Fumex.Needle-based confocal laser endomicroscopy (NCLE) allows in vivo characterization of pancreatic serous cystadenomas (SCA).United European Gastroenterology Journal.2013;1(1):A10	No	articles not within the field of interest of this study
891	Napoleon, B., A. I. Lemaistre, B. Pujol, F. Caillol, F. Fumex, C. Lefort, V. Lepilliez, L. Palazzo and M. Giovannini.Needle-based confocal laser endomicroscopy (NCLE) for the diagnosis of pancreatic cysts: Validation of the described criteria.United European Gastroenterology Journal.2014;2(1):A90	No	articles not within the field of interest of this study
892	Napoléon, B., A. I. Lemaistre, B. Pujol, F. Caillol, D. Lucidarme, R. Bourdariat, B. Morellon-Mialhe, F. Fumex, C. Lefort, V. Lepilliez, L. Palazzo, G. Monges, B. Filoche and M. Giovannini.A novel approach to the diagnosis of pancreatic serous cystadenoma: Needle-based confocal laser endomicroscopy.Endoscopy.2015;47(1):26-32	No	articles not within the field of interest of this study
893	Napoléon, B., L. Palazzo, B. Pujol, F. Caillol, M. Palazzo, A. Aubert, F. Maire, L. Buscail, A. I. Lemaistre and M. Giovannini.Needle-based confocal laser endomicroscopy (NCLE) for the diagnosis of solitary pancreatic cysts: A prospective multicenter study.United European Gastroenterology Journal.2016;4(5):A129	No	articles not within the field of interest of this study
894	Nasr, J., M. Sanders, K. Fasanella, A. Khalid and K. McGrath.Lymphoepithelial cysts of the pancreas: an EUS case series.Gastrointestinal Endoscopy.2008;68(1):170-173	No	articles not within the field of interest of this study
895	Nasr, J. Y. and K. McGrath.Pancreatic cyst aspirate CEA levels: Two's the charm.Journal of the Pancreas.2011;12(1):44-46	No	articles not within the field of interest of this study
896	Nct.Evaluation of PCLs Using Three EUS-FNA Needles.https://clinicaltrials.gov/show/NCT01711294.2012;	No	articles not within the field of interest of this study
897	Nct.A Pilot Study on the Use of Prophylactic Antibiotics for EUS-guided Pancreatic Cyst Aspiration.https://clinicaltrials.gov/show/NCT01929460.2013;	No	articles not within the field of interest of this study
898	Nct.Antibiotic Prophylaxis for Endoscopic Ultrasound Guided Fine Needle Aspiration of Pancreatic Cystic Lesions.https://clinicaltrials.gov/show/NCT02261896.2014;	No	articles not within the field of interest of this study
899	Negm, A. A., H. Poos, E. Kruck, R. P. Vonberg, D. Domagk, A. Madisch, T. Voigtländer, M. P. Manns, J. Wedemeyer and T. O. Lankisch.Microbiologic analysis of peri-pancreatic fluid collected during EUS in patients with pancreatitis: impact on antibiotic therapy.Gastrointest Endosc.2013;78(2):303-311	No	articles not within the field of interest of this study
900	Nigam, N. and E. Liu.Acute pancreatitis as a complication of endoscopic ultrasound-fine needle aspiration.American Journal of Gastroenterology.2012;107(S345	No	articles not within the field of interest of this study
901	Nikas, I. P., G. Mountzios, G. I. Sydney, K. J. Ioakim, J. K. Won and P. Papageorgis.Evaluating Pancreatic and Biliary Neoplasms with Small Biopsy-Based Next Generation Sequencing (NGS): Doing More with Less.Cancers.2022;14(2):	No	articles not within the field of interest of this study
902	Nikiforova, M. N., A. Khalid, K. E. Fasanella, K. M. McGrath, R. E. Brand, J. S. Chennat, A. Slivka, H. J. Zeh, A. H. Zureikat, A. M. Krasinskas, N. P. Ohori, K. E. Schoedel, S. Navina, G. S. Mantha, R. K. Pai and A. D. Singhi.Integration of KRAS testing in the diagnosis of pancreatic cystic lesions: a clinical experience of 618 pancreatic cysts.Mod Pathol.2013;26(11):1478-1487	No	articles not within the field of interest of this study
903	Nishikawa, T., K. Shimura, T. Tsuyuguchi, S. Kiyono and O. Yokosuka.Contrast-enhanced harmonic EUS of pancreatic schwannoma.Gastrointestinal Endoscopy.2016;83(2):463-464	No	articles not within the field of interest of this study
904	Nishimura, M.Current status of advanced pancreaticobiliary endoscopy in The United States.Digestive Endoscopy.2020;32(7):1160	No	articles not within the field of interest of this study
905	Ogura, T. and K. Higuchi.Prevention and treatment of adverse events of endoscopic ultrasound-guided procedures.Gastroenterological Endoscopy.2017;59(12):2693-2706	No	articles not within the field of interest of this study
906	Okasha, H. H., M. Gouda, M. Tag-Adeen, M. Farouk, A. Alzamzamy, S. A. Elenin, K. M. Pawlak, A. Awad and B. Mohamed.Clinical, Radiological, and Endoscopic Ultrasound Findings in Groove Pancreatitis: A Multicenter Retrospective Study.Turkish Journal of Gastroenterology.2023;34(7):771-778	No	articles not within the field of interest of this study
907	Olar, M., O. Mosteanu, T. Pop, I. Rusu and A. Seicean.Role of contrast-enhanced endoscopic ultrasonography in the diagnosis and differentiation of pancreatic cysts.Pancreatology.2017;17(3):S89	No	articles not within the field of interest of this study
908	Paniccia, A., P. M. Polanco, B. A. Boone, A. I. Wald, K. McGrath, R. E. Brand, A. Khalid, N. Kubiliun, A. M. O'Broin-Lennon, W. G. Park, J. Klapman, B. Tharian, S. Inamdar, K. Fasanella, J. Nasr, J. Chennat, R. Das, J. DeWitt, J. J. Easler, B. Bick, H. Singh, K. J. Fairley, S. Sarkaria, T. Sawas, W. Skef, A. Slivka, A. Tavakkoli, S. Thakkar, V. Kim, H. D. Vanderveldt, A. Richardson, M. B. Wallace…	No	articles not within the field of interest of this study
909	Parsa, L., S. Sonti, C. R. Tombazzi and C. Tombazzi.Outcomes of incidentally found pancreatic cysts.Journal of Investigative Medicine.2018;66(2):419	No	articles not within the field of interest of this study
910	Parsa, L., C. Tombazzi and S. Sonti.Does an incidentally found pancreatic cyst need two worrisome features for an EUS/FNA evaluation?Gastrointestinal Endoscopy.2018;87(6):AB442	No	articles not within the field of interest of this study
911	Partyka, K., M. McDonald, K. A. Maupin, R. Brand, R. Kwon, D. M. Simeone, P. Allen and B. B. Haab.Comparison of surgical and endoscopic sample collection for pancreatic cyst fluid biomarker identification.Journal of Proteome Research.2012;11(5):2904-2911	No	articles not within the field of interest of this study
912	Patel, K., V. Estrella, M. Chang, A. Loza and J. Nieto.Needle-based confocal laser endomicroscopy-assisted diagnosis of acinar cell cystadenocarcinoma of the pancreas.American Journal of Gastroenterology.2016;111(S574-S575	No	articles not within the field of interest of this study
913	Patel, M. K., A. Gomes, D. J. Hardee, S. M. Crespo, M. O. Othman, M. Raimondo, T. A. Woodward, H. K. Roy, V. Backman and M. B. Wallace.Polarization gating spectroscopy to detect pancreas cancer-final results of the pilot study.Gastroenterology.2013;144(5):S892	No	articles not within the field of interest of this study
914	Patel, M. K., A. J. Gomes, S. M. Crespo, D. J. Hardee, M. O. Othman, A. Lankarani, S. Ruderman, H. K. Roy, V. Backman and M. B. Wallace.Polarization gating spectroscopy of apparently normal duodenal Mucosa to detect pancreatic cancer.Gastrointestinal Endoscopy.2012;75(4):AB162	No	articles not within the field of interest of this study
915	Patricia Olar, M., Mosteanu, I. Rusu and A. Seicean.Differentiation of pancreatic cysts by contrast-enhanced endoscopic ultrasonography.Endoscopy.2018;50(4):S60	No	articles not within the field of interest of this study
916	Paul, N.The U.S. Food and Drug Administration announcement suggests the need to revisit guidelines for antibiotic use after EUS-FNA.Gastrointestinal Endoscopy.2016;84(5):877-878	No	articles not within the field of interest of this study
917	Pérez-Fernández, A., E. Alcaraz-Mateos and A. López-Martín.A rare cause of intra-abdominal cysts: Pancreatic cystic lymphangiomas.Revista Espanola de Enfermedades Digestivas.2021;113(9):682-683	No	articles not within the field of interest of this study
918	Petrone, M. C. and P. G. Arcidiacono.Role of endosocopic ultrasound in the diagnosis of cystic tumours of the pancreas.Digestive and Liver Disease.2008;40(11):847-853	No	articles not within the field of interest of this study
919	Pham, K. D. C., T. Engjom, H. Gjelberg Kollesete and L. Helgeland.Diagnosis of a mucinous pancreatic cyst and resection of an intracystic nodule using a novel through-the-needle micro forceps.Endoscopy.2016;48(E125-E126	No	articles not within the field of interest of this study
920	Pinho, D. F., N. M. Rofsky and I. Pedrosa.Incidental pancreatic cysts: Role of magnetic resonance imaging.Topics in Magnetic Resonance Imaging.2014;23(2):73-84	No	articles not within the field of interest of this study
921	Polkowski, M., C. Jenssen, P. Kaye, S. Carrara, P. Deprez, A. Gines, G. Fernández-Esparrach, P. Eisendrath, G. P. Aithal, P. Arcidiacono, M. Barthet, P. Bastos, A. Fornelli, B. Napoleon, J. Iglesias-Garcia, A. Seicean, A. Larghi, C. Hassan, J. E. van Hooft and J. M. Dumonceau.Technical aspects of endoscopic ultrasound (EUS)-guided sampling in gastroenterology: European Society of Gastrointestinal…	No	articles not within the field of interest of this study
922	Ramachandran, B. S. and M. Jacob.Interesting cystic lesions of pancreas in septuagenarians.Journal of Clinical and Diagnostic Research.2017;11(10):OD09-OD11	No	articles not within the field of interest of this study
923	Rashdan, A., M. A. Al-Haddad, J. K. Leblanc, L. McHenry, S. Sherman and J. M. DeWitt.Do cyst fluid CEA and amylase levels help differentiate between mucinous pancreatic cysts?Gastrointestinal Endoscopy.2009;69(5):AB253	No	articles not within the field of interest of this study
924	Reicher, S., F. Z. Boyar, M. Albitar, V. Sulcova, S. Agersborg, V. Nga, Y. Zhou, G. Li, R. Venegas, S. W. French, D. S. Chung, B. E. Stabile, V. E. Eysselein and A. Anguiano.Fluorescence in situ hybridization and K-ras analyses improve diagnostic yield of endoscopic ultrasound-guided fine-needle aspiration of solid pancreatic masses.Pancreas.2011;40(7):1057-1062	No	articles not within the field of interest of this study
925	Rejeski, J., J. Rogers, M. Hauser and G. Mishra.Clinical yield of endoscopic ultrasound and endoscopic ultrasound-guided fine-needle aspiration for incidental pancreatic cysts in kidney transplant evaluation.Clinical Transplantation.2017;31(7):	No	articles not within the field of interest of this study
926	Ren, R., S. Krishna, W. Zhao, S. Caruthers and D. Jones.Assessing the contribution of mutation analysis to improved diagnosis of pancreatic cysts.Modern Pathology.2019;32(3):	No	articles not within the field of interest of this study
927	Ren, R., S. G. Krishna, W. Chen, W. L. Frankel, R. Shen, W. Zhao, M. R. Avenarius, J. Garee, S. Caruthers and D. Jones.Activation of the RAS pathway through uncommon BRAF mutations in mucinous pancreatic cysts without KRAS mutation.Modern Pathology.2021;34(2):438-444	No	articles not within the field of interest of this study
928	Richardson, A., B. Boone, R. E. Brand, B. Centeno, J. Chennat, R. Das, J. DeWitt, M. Dugum, J. Easler, S. El-Dika, M. Engels, K. Fasanella, C. Gabbert, M. Hogg, A. Khalid, V. Kim, J. Klapman, N. Kubiliun, K. Lee, J. Mansour, W. Marsh, K. McGrath, J. Nasr, A. O'Broin-Lennon, M. Ongchin, A. Paniccia, W. G. Park, J. Permuth, P. Polanco, S. Sarkaria, T. Sawas, C. Schmidt, H. Singh, W. Skef, A. Slivka…	No	articles not within the field of interest of this study
929	Rische, S., B. Riecken, J. Degenkolb, T. Kayser and K. Caca.Transmural endoscopic necrosectomy of infected pancreatic necroses and drainage of infected pseudocysts: A tailored approach.Scandinavian Journal of Gastroenterology.2013;48(2):231-240	No	articles not within the field of interest of this study
930	Robbins, D. H., C. Yu, G. B. Haber and D. Hudesman.Clinical utility of intracystic DNA (PathFinder TG) in very small pancreatic cysts.Gastrointestinal Endoscopy.2011;73(4):AB256	No	articles not within the field of interest of this study
931	Rogowska, J. O., Ł. Durko and E. Malecka-Wojciesko.The Latest Advancements in Diagnostic Role of Endosonography of Pancreatic Lesions.Journal of Clinical Medicine.2023;12(14):	No	articles not within the field of interest of this study
932	Romutis, S. L., A. Khalid, K. Fasanella, J. Chennat, H. Singh, R. Brand, A. Singhi and K. McGrath.INTRACYSTIC GLUCOSE, CEA, AND NEXT GENERATION SEQUENCING GENETIC ANALYSIS IN DETERMINING MUCINOUS VERSUS NON-MUCINOUS PANCREATIC CYSTS.Gastrointestinal Endoscopy.2022;95(6):AB523-AB524	No	articles not within the field of interest of this study
933	Rosenkrantz, A. B., X. Xue, S. Gyftopoulos, D. C. Kim and G. N. Nicola.Downstream costs associated with incidental pancreatic cysts detected at MRI.American Journal of Roentgenology.2018;211(6):1278-1282	No	articles not within the field of interest of this study
934	Rosenthal, L. S., A. Bhurwal and N. P. Zauber.Clinical and pathological correlates of molecular markers in pancreatic cysts: Sequencing of DNA mutations at a single center independently of commercial laboratories.Gastrointestinal Endoscopy.2017;85(5):AB353	No	articles not within the field of interest of this study
935	Roth, N., N. Motamedi, A. Skay and J. Van Dam.High variability in serial pancreatic cyst fluid characteristics suggests that longer intervals of surveillance may be warranted.Gastroenterology.2017;152(5):S674	No	articles not within the field of interest of this study
936	Săftoiu, A., A. Vilmann and P. Vilmann.Endoscopic ultrasound-guided drainage of pancreatic pseudocysts.Endoscopic Ultrasound.2015;4(4):319-323	No	articles not within the field of interest of this study
937	Sagami, R., H. Nishikiori, S. Ikuyama and K. Murakami.Rupture of small cystic pancreatic neuroendocrine tumor with many microtumors.World Journal of Gastroenterology.2017;23(37):6911-6919	No	articles not within the field of interest of this study
938	Sakamoto, H., M. Kitano, T. Komaki, K. Noda, T. Chikugo, K. Dote, Y. Takeyama, K. Das, K. Yamao and M. Kudo.Prospective comparative study of the EUS guided 25-gauge FNA needle with the 19-gauge Trucut needle and 22-gauge FNA needle in patients with solid pancreatic masses.Journal of Gastroenterology and Hepatology (Australia).2009;24(3):384-390	No	articles not within the field of interest of this study
939	Salah, W. and D. O. Faigel.When to puncture, when not to puncture: Submucosal tumors.Endoscopic Ultrasound.2014;3(2):98-108	No	articles not within the field of interest of this study
940	Samuel, S., A. Abulawi, O. Tageldin and S. Hasak.The Undercover Underdog of Pancreatic Cysts: Benign Lymphoepithelial Cyst.American Journal of Gastroenterology.2022;117(10):S1287-S1288	No	articles not within the field of interest of this study
941	Sanders, D., A. Y. S. Ting, D. F. Schaeffer and F. Donnellan.Microforceps-assisted diagnosis of a cystic GI stromal tumor lesion.VideoGIE.2018;3(9):268-269	No	articles not within the field of interest of this study
942	Sandoval, E.FDA grants Mauna Kea Technologies 510(k) clearance to market AQ-Flex™ 19 miniprobe for fine needle aspiration procedures.Practical Gastroenterology.2013;37(5):51-52	No	articles not within the field of interest of this study
943	Satyavada, S. and Z. L. Smith.Response to Giri and Darak.American Journal of Gastroenterology.2022;117(5):811	No	articles not within the field of interest of this study
944	Scheiman, J. M.Pancreatic Cysts - Part 1: Using the American Gastroenterological Association Guidelines for the Management of Pancreatic Cysts-A Practical Approach.Pancreas.2017;46(6):742-744	No	articles not within the field of interest of this study
945	Seicean, A.Endoscopic ultrasound in chronic pancreatitis: Where are we now?World Journal of Gastroenterology.2010;16(34):4253-4263	No	articles not within the field of interest of this study
946	Sejpal, D. V., O. Haluszka, F. G. Gress, K. E. Woods, B. George and A. K. Vegesna.EUS guided needle based confocal LASER endomicroscopy (nCLE): Preliminary results from a prospective, multicenter study of pancreatic cystic lesions.Gastrointestinal Endoscopy.2015;81(5):AB549	No	articles not within the field of interest of this study
947	Seo, D. W.EUS-FNA: Beyond current technology.Gastroenterological Endoscopy.2012;54(828	No	articles not within the field of interest of this study
948	Seol, K. H., S. H. Kim, S. H. Oh and K. M. Kim.Clinical role of endoscopic ultrasound in paediatric gastrointestinal disease.Journal of Pediatric Gastroenterology and Nutrition.2021;72(SUPPL 1):391	No	articles not within the field of interest of this study
949	Serrani, M., G. Caletti and P. Fusaroli.Contrast enhancement and elastography in endoscopic ultrasound: an overview of clinical applications in pancreatic diseases.Minerva Med.2014;105(5):353-361	No	articles not within the field of interest of this study
950	Serrani, M., A. Lisotti, G. Caletti and P. Fusaroli.Contrast enhancement and elastography in endoscopic ultrasound: An update of clinical applications in pancreatic diseases.Minerva Medica.2016;107(4):217-222	No	articles not within the field of interest of this study
951	Serrani, M., A. Lisotti, G. Caletti and P. Fusaroli.Role of contrast harmonic-endoscopic ultrasound in pancreatic cystic lesions.Endoscopic Ultrasound.2017;6(1):25-30	No	articles not within the field of interest of this study
952	Shahid, M. W., M. Krishna, H. J. Asbun, M. Raimondo, T. A. Woodward and M. B. Wallace.Detection of neoplasia in pancreatic cysts using probe-based confocal laser endomicroscopy: A prospective ex-vivo study.Gastrointestinal Endoscopy.2011;73(4):AB378-AB379	No	articles not within the field of interest of this study
953	Sharma, R. K., N. Bush, S. S. Rana, R. Srinivasan, R. Nada, R. Gupta, S. Rana and T. Singh.Lower cyst fluid carcinoembryonic antigen cutoff is helpful in the differential diagnosis of mucinous versus non-mucinous pancreatic cysts.Indian Journal of Gastroenterology.2022;41(4):397-404	No	articles not within the field of interest of this study
954	Sheikh, U. A., S. Kadir and J. Iqbal.The management and assessment of incidental pancreatic cysts on computer tomography in a non-pancreatic centre.Gastroenterology.2014;146(5):S-575	No	articles not within the field of interest of this study
955	Shetty, D., E. M. Godfrey, A. J. Metz and N. R. Carroll.Re: Squamous-lined cysts of the pancreas: Radiological-pathological correlation.Clinical Radiology.2015;70(1):112-113	No	articles not within the field of interest of this study
956	Shil, B. C., R. K. Banik, S. K. Saha, M. O. Faruque, A. S. M. N. Islam and M. H. Rahman.Initial experience with endoscopic ultrasound.Bangladesh Medical Research Council Bulletin.2015;41(1):41-45	No	articles not within the field of interest of this study
957	Shin, H. C., C. M. Cho, M. K. Jung and S. J. Yeo.Comparison of clinical outcomes between plastic stent and novel lumen-apposing metal stent for endoscopic ultrasound-guided drainage of peripancreatic fluid collections.Clinical Endoscopy.2019;52(4):353-359	No	articles not within the field of interest of this study
958	Shipley, L. C. and A. M. Ahmed.New and emerging technology in the diagnosis and treatment of pancreatic cysts.Translational Gastroenterology and Hepatology.2022;7(	No	articles not within the field of interest of this study
959	Shuja, A., A. Davidoff and B. Shah.Intrasplenic pancreatic pseudocyst: A rare complication of acute pancreatitis.American Journal of Gastroenterology.2013;108(S252	No	articles not within the field of interest of this study
960	Siddiqui, A. A., H. Shahid, A. Shah, T. Khurana, W. Huntington, S. S. Ghumman, D. E. Loren, T. E. Kowalski, S. Laique, U. Hayat and M. A. Eloubeidi.High risk of acute pancreatitis after endoscopic ultrasound-guided fine needle aspiration of side branch intraductal papillary mucinous neoplasms.Endoscopic Ultrasound.2015;4(2):109-114	No	articles not within the field of interest of this study
961	Sileikis, A., M. Petrulionis, B. Kurlinkus, M. Ger, A. Kaupinis, J. Cicenas, M. Valius and K. Strupas.Current role of proteomics in pancreatic cancer biomarkers research.Current Proteomics.2016;13(1):68-75	No	articles not within the field of interest of this study
962	Simons-Linares, C. R., A. Bhatt, S. Jang, R. Lopez, T. Stevens, J. J. Vargo and P. Chahal.THE UTILITY OF INTRACYSTIC GLUCOSE LEVELS IN DIFFERENTIATING MUCINOUS FROM NON-MUCINOUS PANCREATIC CYSTS.Gastroenterology.2018;154(6):S-43	No	articles not within the field of interest of this study
963	Sing, J., Jr., R. Erickson and R. Fader.An in vitro analysis of microbial transmission during EUS-guided FNA and the utility of sterilization agents.Gastrointest Endosc.2006;64(5):774-779	No	articles not within the field of interest of this study
964	Singhi, A. D., K. McGrath, R. E. Brand, H. J. Zeh, J. S. Chennat, K. E. Fasanella, A. Khalid, G. I. Papachristou, A. Slivka, M. Hogg, K. K. Lee, J. W. Marsh, A. Tsung, A. H. Zureikat and M. N. Nikiforova.Prospective DNA testing of 462 pancreatic cysts reveals the inclusion of mutational allelic frequencies (AFs) enhance the detection of malignancy in intraductal papillary mucinous neoplasms (IPMN…	No	articles not within the field of interest of this study
965	Singla, V. and P. K. Garg.Role of diagnostic and therapeutic endoscopic ultrasonography in benign pancreatic diseases.Endoscopic Ultrasound.2013;2(3):134-141	No	articles not within the field of interest of this study
966	Skouras, T., L. Bonnet, M. Swaminathan, R. McGalliard, A. Metussin, J. Evans, S. Sarkar, T. Giles, J. Sheard, A. Cullen, K. Brougham and J. Ramesh.A 5-year tertiary centre experience of endoscopic ultrasound guided fine needle aspiration for diagnosis of solid pancreatic mass lesions.Gut.2017;66(A40	No	articles not within the field of interest of this study
967	Smith, Z. L., S. Satyavada, R. Simons-Linares, S. R. S. Mok, B. Martinez Moreno, J. R. Aparicio and P. Chahal.Intracystic Glucose and Carcinoembryonic Antigen in Differentiating Histologically Confirmed Pancreatic Mucinous Neoplastic Cysts.American Journal of Gastroenterology.2022;117(3):478-485	No	articles not within the field of interest of this study
968	Sotiropoulos, G. C., S. Karatapanis and G. Kouraklis.A Huge Abdominal Mass.Gastroenterology.2016;151(5):813-814	No	articles not within the field of interest of this study
969	Stigliano, S., P. Zaccari and C. Severi.Pancreatic intra-cystic CA 19-9 dosage in the management of pancreatic cysts: Useful or confounding?Digestive and Liver Disease.2021;53(1):131-133	No	articles not within the field of interest of this study
970	Sun, L., L. Peng, F. Jiang, H. Zhu and Z. Jin.Comment on "intraductal Papillary Mucinous Neoplasms: Have International Association of Pancreatology Consensus Guidelines Changed our Approach?: Results from a Multi-institutional Study".Annals of Surgery.2021;274(6):E705-E706	No	articles not within the field of interest of this study
971	Sun, X., Q. He and Y. Xu.Role of endoscopic ultrasound in the management of digestive system disease: Proceedings of 2013 Asian Pacific Digestive Week Meeting.Endoscopic Ultrasound.2013;2(4):230-232	No	articles not within the field of interest of this study
972	Tadic, M., Z. Cabrijan, T. Stoos-Veic and M. Vukelic-Markovic.Lymphangioma as a rare cause of acute recurrent pancreatitis.Endoscopy.2014;46(E598-E599	No	articles not within the field of interest of this study
973	Tafreshi, M. K., B. Napoleon, A. I. Lemaistre, M. Giovannini, V. Joshi, J. Dauguet, N. Ayache and B. André.Smart atlas for supporting the interpretation of needle-based confocal laser endomicroscopy (NCLE) of pancreatic cysts: First classification results of a computer-aided diagnosis software based on image recognition.Gastrointestinal Endoscopy.2014;79(5):AB328	No	articles not within the field of interest of this study
974	Takano, S., M. Fukasawa and N. Enomoto.Molecular assessment of endoscopically collected pancreatic juice and duodenal fluid from patients with pancreatic diseases.Digestive Endoscopy.2023;35(1):19-32	No	articles not within the field of interest of this study
975	Takeda, S., T. Satoh, S. Kawaguchi, S. Endo, S. Terada and A. Muramatsu.Eosinophilic pancreatitis with serum IgG4-positivity, potentially associated with autoimmune pancreatitis.Clinical Journal of Gastroenterology.2023;16(1):96-104	No	articles not within the field of interest of this study
976	Tan, D., Y. S. Ho, C. C. Teo, E. Tan, K. H. Lim, C. Alexander, L. L. P. Ooi, P. Chow, J. S. Wong, P. C. Cheow, B. K. Goh, C. Y. Chan, V. T. Lee, S. Mesenas, W. C. Ong, S. C. Kong and C. J. Khor.Novel metabolomics markers for characterization and early detection of malignancy in pancreatic cysts.Gastroenterology.2015;148(4):S526	No	articles not within the field of interest of this study
977	Tarantino, I., C. Fabbri, R. Di Mitri, N. Pagano, L. Barresi, F. Mocciaro, A. Maimone, G. Curcio, A. Repici and M. Traina.Complications of endoscopic ultrasound fine needle aspiration on pancreatic cystic lesions: final results from a large prospective multicenter study.Dig Liver Dis.2014;46(1):41-44	No	articles not within the field of interest of this study
978	Taylor, J. R.Top tips for EUS-guided evaluation and sampling of pancreatic cystic lesions (with video).Gastrointestinal Endoscopy.2023;98(1):113-115	No	articles not within the field of interest of this study
979	Téllez-Ávila, F. and M. Giovannini.Current endoscopic ultrasound perspectives from 2013 digestive disease week meeting.Endoscopic Ultrasound.2013;2(3):175-178	No	articles not within the field of interest of this study
980	Teodorescu, C., M. Gheorghiu, T. Zaharie, I. Rusu, C. Pojoga, S. D. Bolboacă, R. Seicean, L. Petrusel and A. Seicean.Endoscopic ultrasonography-fine needle aspiration of solid pancreatic masses: Do we need the fourth pass? A prospective study.Diagnostic Cytopathology.2021;49(3):395-403	No	articles not within the field of interest of this study
981	Teoh, A. Y. B.Tissue is the issue?Endoscopy.2020;52(12):1091-1092	No	articles not within the field of interest of this study
982	Tharian, B., K. Krall, X. Zhu, N. George, M. Chambers, S. Varadarajulu and S. Hebert-Magee.Endosonographer-driven dynamic telecytopathology of pancreatic lesions—a pilot study.Journal of the American Society of Cytopathology.2018;7(2):86-91	No	articles not within the field of interest of this study
983	Toney, N. A., S. A. Jackson, C. M. Narick and S. D. Finkelstein.Serially molecular testing of pancreatic cyst fluid over time: Progression and regression.American Journal of Gastroenterology.2019;114(S13-S14	No	articles not within the field of interest of this study
984	Torrego, M. T. Á. N., J. D. Tasende, A. P. Campos and M. P. Carreras.EUS‑FNA of pancreatic cystic lesions: Should the endoscopic ultrasonographer learn to process the sample in the room?Endoscopic Ultrasound.2023;12(2):309-310	No	articles not within the field of interest of this study
985	Triantopoulou, C., S. Gourtsoyianni, D. Karakaxas and S. Delis.Intraductal Papillary Mucinous Neoplasm of the Pancreas: A Challenging Diagnosis.Diagnostics.2023;13(12):	No	articles not within the field of interest of this study
986	Troncone, E., F. D'Aversa and A. Larghi.Antibiotic Prophylaxis for Endoscopic Ultrasound-Guided Diagnostic Interventions on Pancreatic Cysts: A Never-Ending Story.Gastroenterology.2021;160(3):970-971	No	articles not within the field of interest of this study
987	Tsujino, T., J. Yan-Lin Huang, Y. Nakai, J. B. Samarasena, J. G. Lee and K. J. Chang.In vivo identification of pancreatic cystic neoplasms with needle-based confocal laser endomicroscopy.Best Practice and Research: Clinical Gastroenterology.2015;29(4):601-610	No	articles not within the field of interest of this study
988	Tutticci, N. and M. J. Bourke.Interventional chromoendoscopy: specific aspects for the colon.Gastrointest Endosc.2014;79(3):536-538	No	articles not within the field of interest of this study
989	Uchida, D., H. Kato, K. Matsumoto, A. Matsumi, Y. Saragai, T. Tomoda, S. Horiguchi and H. Okada.The safety and the efficacy of single-session esophagogastroduodenoscopy and endoscopic ultrasound using newly developed endoscope: A prospective intervention study.United European Gastroenterology Journal.2019;7(8):282	No	articles not within the field of interest of this study
990	Ulla, J. L., M. A. Martinez, J. Paz-Esquete, R. Garcia-Arroyo, E. Dominguez-Comesaña and E. Vazquez-Astray.Types of pancreatic cancer in EUS-FNA and chemotherapy.American Journal of Therapeutics.2011;18(2):101-106	No	articles not within the field of interest of this study
991	Ustundag, Y. and O. Tarcin.Endoscopic ultrasound-guided fine needle aspiration in cystic pancreatic lesions: is it still controversial?Endoscopy.2012;44(1):104; author reply 105	No	articles not within the field of interest of this study
992	Utomo, W. K., L. Looijenga, M. J. Bruno, M. P. Peppelenbosch and H. Braat.Validation of a 9-microrna panel in pancreatic cyst fluid for the risk stratification of pancreatic cysts in a prospective cohort.Gastroenterology.2015;148(4):S526	No	articles not within the field of interest of this study
993	van der Pol, C. B. and M. N. Patlas.Current Concepts and Future Directions in Pancreatic Adenocarcinoma Staging.Advances in Clinical Radiology.2022;4(1):47-58	No	articles not within the field of interest of this study
994	Varadarajulu, S. and J. Y. Bang.Digestive Disease Week (DDW) 2015: Pancreaticobiliary update.Digestive Endoscopy.2015;27(6):657-661	No	articles not within the field of interest of this study
995	Varadarajulu, S. and J. Y. Bang.Role of Endoscopic Ultrasonography and Endoscopic Retrograde Cholangiopancreatography in the Clinical Assessment of Pancreatic Neoplasms.Surgical Oncology Clinics of North America.2016;25(2):255-272	No	articles not within the field of interest of this study
996	Varadarajulu, S., K. F. Binmoeller, J. Lunsford, H. G. Phan and F. Sander.Development of a prototype trocar for translumenal therapeutic interventions using EUS.Gastrointestinal Endoscopy.2009;69(5):AB324	No	articles not within the field of interest of this study
997	Varadarajulu, S., B. A. Holt, J. Y. Bang, M. K. Hasan, A. Logue, A. Tamhane, R. H. Hawes and S. Hebert-Magee.Training endosonographers in cytopathology: Improving the results of EUS-guided FNA.Gastrointestinal Endoscopy.2015;81(1):104-110	No	articles not within the field of interest of this study
998	Vegesna, A., L. S. Miller, J. L. Huot, A. H. Nguyen, D. Chen and J. Zachariah.EUS DIRECTED RETROPERITONEAL ENDOSCOPY (A PORCINE MODEL).Gastrointestinal Endoscopy.2022;95(6):AB482	No	articles not within the field of interest of this study
999	Vestrup Rift, C., B. Kovacevic, L. C. Melchior, A. Toxvard, P. Klausen, J. G. Karstensen, E. Kalaitzakis, J. Storkholm, C. P. Hansen, P. Vilmann and J. P. Hasselby.Feasibility of Next Generation Sequencing of endoscopic ultrasound guided microbiopsies from pancreatic cystic neoplasms.United European Gastroenterology Journal.2019;7(8):231	No	articles not within the field of interest of this study
1000	Vestrup Rift, C., L. C. Melchior, B. Kovacevic, A. Toxvaerd, P. Klausen, J. G. Karstensen, E. Kalaitzakis, J. Storkholm, C. Palnaes Hansen, P. Vilmann and J. Preuss Hasselby.Next-generation sequencing of endoscopic ultrasound guided microbiopsies from pancreatic cystic neoplasms.Histopathology.2019;75(5):767-771	No	articles not within the field of interest of this study
1001	Vilmann, P., A. Sǎftoiu, S. Hollerbach, B. G. Skov, D. Linnemann, C. F. Popescu, A. Wellmann, F. Gorunescu, P. Clementsen, U. Freund, P. Flemming, H. Hassan, D. I. Gheonea, L. Streba, A. M. Ioncicǎ and C. T. Streba.Multicenter randomized controlled trial comparing the performance of 22 gauge versus 25 gauge EUS-FNA needles in solid masses.Scandinavian Journal of Gastroenterology.2013;48(7):877-883	No	articles not within the field of interest of this study
1002	Visrodia, K. H., T. H. Baron, G. Mavrogenis, M. D. Topazian and F. Bazerbachi.Use of a double-lumen cytology brush catheter to allow double-guidewire technique for endoscopic interventions.VideoGIE.2020;5(12):688-692	No	articles not within the field of interest of this study
1003	Volckmar, A. L., V. Endris, M. M. Gaida, J. Leichsenring, F. Stögbauer, M. Allgäuer, M. von Winterfeld, R. Penzel, M. Kirchner, R. Brandt, O. Neumann, H. Sültmann, P. Schirmacher, J. Rudi, D. Schmitz and A. Stenzinger.Next generation sequencing of the cellular and liquid fraction of pancreatic cyst fluid supports discrimination of IPMN from pseudocysts and reveals cases with multiple mutated driv…	No	articles not within the field of interest of this study
1004	Wangermez, M.Endoscopic ultrasound of pancreatic tumors.Diagnostic and Interventional Imaging.2016;97(12):1287-1295	No	articles not within the field of interest of this study
1005	Wani, S., V. R. Muthusamy, C. M. McGrath, A. R. Sepulveda, A. Das, W. Messersmith, M. L. Kochman and J. Shah.AGA White Paper: Optimizing Endoscopic Ultrasound–Guided Tissue Acquisition and Future Directions.Clinical Gastroenterology and Hepatology.2018;16(3):318-327	No	articles not within the field of interest of this study
1006	Woo, Y. S., K. H. Lee, D. H. Noh, J. K. Park, K. T. Lee, J. K. Lee and K. T. Jang.22G versus 25G biopsy needles for EUS-guided tissue sampling of solid pancreatic masses: a randomized controlled study.Scandinavian Journal of Gastroenterology.2017;52(12):1435-1441	No	articles not within the field of interest of this study
1007	Wu, C., Y. K. Chin, C. J. Khor and D. Tan.EUS TTNB IS SUPERIOR TO FNA FOR DIAGNOSIS OF PCLS - RESULTS FROM A PROSPECTIVE TERTIARY CENTER ANALYSIS.Digestive Endoscopy.2022;34(SUPPL 1):40	No	articles not within the field of interest of this study
1008	Xing, H., B. Hou, W. Zhu, H. Ding, X. Li, Y. Hu, H. Xue, F. Feng, K. Lv, X. Wu, F. Li, Z. Jin, D. Li, L. Huo and Y. Zhao.18F-FDG PET/MR in discriminating between malignant and benign pancreatic cystic neoplasms (PCNs).European Journal of Nuclear Medicine and Molecular Imaging.2019;46(1):S174	No	articles not within the field of interest of this study
1009	Yamazaki, T., Y. Ochi, N. Tanaka, T. Watanabe, Y. Iwaya, A. Seki, E. Hara, E. Tanaka, T. Watanabe, S. Imai and O. Hasebe.Massive ascites caused by intra-pancreatic arterioportal fistula: a rare complication of chronic pancreatitis.Clinical Journal of Gastroenterology.2017;10(1):73-78	No	articles not within the field of interest of this study
1010	Yang, Y., Y. Feng, G. Cheng, L. Xu, W. Wu, X. Niu, H. Li and D. Hu.Etiological Diagnosis of Linear-Array Endoscopic Ultrasonography in Distal Common Bile Duct Dilatation.Ultrasound Quarterly.2022;38(2):170-178	No	articles not within the field of interest of this study
1011	Yoo, J., L. H. Yan and A. A. Siddiqui.Can contrast harmonic endoscopic ultrasonography replace endoscopic ultrasonography-guided fine-needle aspiration in patients with solid pancreatic lesions? An american perspective.Endoscopic Ultrasound.2017;6(1):1-3	No	articles not within the field of interest of this study
1012	Zanini, N., M. Giordano, E. Smerieri, G. Cipolla D'Abruzzo, M. Guidi, G. Pazzaglini, F. De Luca, G. Chiaruzzi, G. Vitullo, P. Piva, R. Lombardi, E. Jovine, M. Gatti and G. Landolfo.Estimation of the prevalence of asymptomatic pancreatic cysts in the population of San Marino.Pancreatology.2015;15(4):417-422	No	articles not within the field of interest of this study
1013	Zelnik Yovel, D., E. Santo, M. Khader, R. Tzadok, N. Bar, A. Aizic, O. Shibolet and D. Ben-Ami Shor.Esophagogastroduodenal Findings in Patients with Intraductal Papillary Mucinous Neoplasms.Diagnostics.2023;13(12):	No	articles not within the field of interest of this study
1014	Zhang, Z. F.Contrast-enhanced EUS in differentiating malignant pancreatic cystic neoplasms: evidence should be based on clinical settings.Gastrointestinal Endoscopy.2022;95(1):200-201	No	articles not within the field of interest of this study
1015	Zhao, Z. H., Q. J. Zhang, B. Song, Z. Liao, X. T. Sun and Z. S. Li.Endoscopic ultrasonography: A novel management strategy for pancreatic diseases.Current Signal Transduction Therapy.2015;10(2):131-139	No	articles not within the field of interest of this study
1016	Zuchelli, T., S. W. Kim and D. A. Ringold.Pancreatic lesions are more common in patients with hepatitis c.Gastroenterology.2014;146(5):S576-S577	No	articles not within the field of interest of this study
1017	Afghani, E. and V. K. Singh.EUS-guided aspiration of peripancreatic fluid collections for culture: colonization or infection?Gastrointest Endosc.2014;79(3):536	No	articles not within the field of interest of this study
1018	Ahmed, W., M. Mirzaali, C. Young, L. Sanni, S. Everett, B. Paranandi, M. T. Huggett and W. On.EUS-guided through the needle microbiopsy: a useful adjunct in the investigation of pancreatic cystic lesions.BMJ Open Gastroenterol.2023;10(1):	No	articles not within the field of interest of this study
1019	Al-Haddad, M., M. B. Wallace, W. Brugge, S. Lakhtakia, Z. S. Li, A. Sethi, D. Pleskow, C. C. Nguyen, R. Pannala, J. DeWitt and et al.Fine-needle aspiration of pancreatic cystic lesions: a randomized study with long-term follow-up comparing standard and flexible needles.Endoscopy.2021;	No	articles not within the field of interest of this study
1020	Al-Haddad, M., M. B. Wallace, T. A. Woodward, S. A. Gross, C. M. Hodgens, R. D. Toton and M. Raimondo.The safety of fine-needle aspiration guided by endoscopic ultrasound: A prospective study.Endoscopy.2008;40(3):204-208	No	articles not within the field of interest of this study
1021	Ardengh, J. C., C. V. Lopes, L. F. P. De Lima, F. Venco, G. C. Santo, M. D. Begnami and J. L. P. Módena.Cell block technique and cytological smears for the differential diagnosis of pancreatic neoplasms after endosonography-guided fine-needle aspiration.Acta Gastroenterologica Latino	No	articles not within the field of interest of this study
1022	Ascunce, G., A. Ribeiro, C. Rocha-Lima, M. Larsen, D. Sleeman, J. Merchan, D. Szabo and J. U. Levi.Single-session endoscopic ultrasonography and endoscopic retrograde cholangiopancreatography for evaluation of pancreaticobiliary disorders.Surgical Endoscopy.2010;24(6):1447-1450	No	articles not within the field of interest of this study
1023	Attasaranya, S., S. Pais, J. LeBlanc, L. McHenry, S. Sherman and J. M. DeWitt.Endoscopic ultrasound-guided fine needle aspiration and cyst fluid analysis for pancreatic cysts.Journal of the Pancreas.2007;8(5):553-563	No	articles not within the field of interest of this study
1024	Attila, T. and D. O. Faigel.Endoscopic ultrasound in patients over 80 years old.Digestive Diseases and Sciences.2011;56(10):3065-3071	No	articles not within the field of interest of this study
1025	Barresi, L., M. Tacelli, G. Chiarello, I. Tarantino and M. Traina.Mucinous cystic neoplasia with denuded epithelium: EUS through-the-needle biopsy diagnosis.Gastrointestinal Endoscopy.2018;88(4):771-774	No	articles not within the field of interest of this study
1026	Barresi, L., M. Tacelli and M. Traina.Endoscopic ultrasound through-the-needle biopsy diagnosis of a pancreatic lymphoepithelial cyst.Dig Endosc.2019;31(2):210	No	articles not within the field of interest of this study
1027	Basar, O.Pancreatic cyst biopsy: Improvement in diagnosis with micro forceps biopsy.Cancer Cytopathology.2018;126(4):227-228	No	articles not within the field of interest of this study
1028	Bektas, M., S. G. Krishna, W. A. Ross, B. Weston, M. H. Katz, J. B. Fleming, J. H. Lee and M. S. Bhutani.Prevalence of extra-pancreatic cysts in patients with cystic pancreatic lesions detected by endoscopic ultrasound.Endoscopic Ultrasound.2015;4(3):219-224	No	articles not within the field of interest of this study
1029	Bellevicine, C., E. Vigliar, P. Pisapia, C. de Luca, C. Mazzarella, V. Napolitano and G. Troncone.Ciliated foregut cyst of the pancreas: a benign lesion with elevated CEA levels.Diagn Cytopathol.2015;43(2):178-180	No	articles not within the field of interest of this study
1030	Belsley, N. A., M. B. Pitman, G. Y. Lauwers, W. R. Brugge and V. Deshpande.Serous cystadenoma of the pancreas: Limitations and pitfalls of endoscopic ultrasound-guided fine-needle aspiration biopsy.Cancer.2008;114(2):102-110	No	articles not within the field of interest of this study
1031	Bhutani, M. S.During EUS imaging, there is frequently a twist! This looks like a pancreatic pseudocyst, but could it be a GIST?Gastrointestinal Endoscopy.2019;89(5):1068-1069	No	articles not within the field of interest of this study
1032	Brugge, W. R.Cystic lesions of the pancreas: A surprisingly common finding.ASGE Clinical Update.2006;13(4):1-4	No	articles not within the field of interest of this study
1033	Carrara, S., P. G. Arcidiacono, G. Mezzi, M. C. Petrone, C. Boemo and P. A. Testoni.Pancreatic endoscopic ultrasound-guided fine needle aspiration: complication rate and clinical course in a single centre.Dig Liver Dis.2010;42(7):520-523	No	articles not within the field of interest of this study
1034	Chai, N., J. Feng, Y. Guo, H. Li, B. Ning, X. Wang, Y. Wang, Y. Wang, Y. Zhai and E. Linghu.Preliminary study of single-operator cholangioscopy for diagnosing pancreatic cystic lesions.Gastrointest Endosc.2017;86(1):208-218	No	articles not within the field of interest of this study
1035	Chebib, I., E. Albanese, A. Scourtas and M. B. Pitman.Inspissated cyst fluid in endoscopic ultrasound-guided fine needle aspiration of pancreatic cysts.Diagnostic Cytopathology.2018;46(5):395-399	No	articles not within the field of interest of this study
1036	Chen, L., A. Nassar, V. T. Kommineni, M. A. Zarka, J. Zhang, D. Faigel, C. Nguyen, T. R. Halfdanarson and R. Pannala.Endoscopic ultrasonography-guided fine-needle aspiration cytology of surgically confirmed cystic pancreatic neuroendocrine tumors: A Mayo Clinic experience.Journal of t	No	articles not within the field of interest of this study
1037	Cho, S. H., T. J. Song, D. W. Seo, D. Oh, D. H. Park, S. S. Lee, S. K. Lee and M. H. Kim.Efficacy and safety of EUS-guided through-the-needle microforceps biopsy sampling in categorizing the type of pancreatic cystic lesions.Gastrointestinal Endoscopy.2022;95(2):299-309	No	articles not within the field of interest of this study
1038	Chon, H. K., S. H. Moon, S. W. Park, W. H. Paik, C. N. Paik, B. K. Son, T. J. Song, D. W. Ahn, E. S. Lee, Y. N. Lee, Y. S. Lee, J. M. Lee, T. J. Jeon, C. H. Park, K. B. Cho and D. W. Lee.Current trends in the management of pancreatic cystic neoplasms in Korea: a national survey.Korean	No	articles not within the field of interest of this study
1039	Coban, S. and W. Brugge.EUS-guided confocal laser endomicroscopy: Can we use thick and wide for diagnosis of early cancer?Gastrointest Endosc.2020;91(3):564-567	No	articles not within the field of interest of this study
1040	Conrad, R., S. Castelino-Prabhu, C. Cobb and A. Raza.Cytopathology of the pancreatobiliary tract-the agony, and sometimes, the ease of it.Journal of Gastrointestinal Oncology.2013;4(2):210-219	No	articles not within the field of interest of this study
1041	Crinò, S. F., L. Bernardoni, L. Brozzi, L. Barresi, G. Malleo, R. Salvia, L. Frulloni, S. Sina, A. Parisi, A. Remo, A. Larghi, A. Gabbrielli and E. Manfrin.Association between macroscopically visible tissue samples and diagnostic accuracy of EUS-guided through-the-needle microforceps	No	articles not within the field of interest of this study
1042	Ctri.A study of a Randomized Evaluation of Pancreatic Cystic Lesions Using Three EUS-FNA Needles.https://trialsearch.who.int/Trial2.aspx?TrialID=CTRI/2014/08/004845.2014;	No	articles not within the field of interest of this study
1043	Ctri.Comparision of two types of stents (plastic and metal) for drainage of collections formed due to pancreatitis - A Randomized controlled trial.https://trialsearch.who.int/Trial2.aspx?TrialID=CTRI/2020/07/026740.2020;	No	articles not within the field of interest of this study
1044	De Jong, K., J. W. Poley, J. E. Van Hooft, M. Visser, M. J. Bruno and P. Fockens.Endoscopic ultrasound-guided fine-needle aspiration of pancreatic cystic lesions provides inadequate material for cytology and laboratory analysis: Initial results from a prospective study.Endoscopy.2011;	No	articles not within the field of interest of this study
1045	de la Fuente, J., S. P. Arunachalam and S. Majumder.Risk stratification of pancreatic cysts: a convoluted path to finding the needle in the haystack.Gastrointest Endosc.2021;94(1):88-90	No	articles not within the field of interest of this study
1046	Deshpande, V. and G. Y. Lauwers.Cystic pancreatic endocrine tumor: A variant commonly confused with cystic adenocarcinoma.Cancer.2007;111(1):47-53	No	articles not within the field of interest of this study
1047	DeWitt, J., K. McGreevy, S. Sherman and J. LeBlanc.Utility of a repeated EUS at a tertiary-referral center.Gastrointestinal Endoscopy.2008;67(4):610-619	No	articles not within the field of interest of this study
1048	DeWitt, J. M.EUS-FNA of cystic pancreatic tumors.Techniques in Gastrointestinal Endoscopy.2005;7(4):181-187	No	articles not within the field of interest of this study
1049	Dhir, V., R. Bathini and A. Maydeo.Immediate control of acute intracystic arterial hemorrhage after EUS-FNA by EUS-guided fine-needle injection.Gastrointestinal Endoscopy.2015;82(6):1128	No	articles not within the field of interest of this study
1050	Dhir, V., P. Udawat, R. Shah and A. Alahari.Evaluation of an all-in-one hybrid model (EUS Magic Box) for stepwise teaching and training in multiple interventional EUS procedures.Endoscopy International Open.2022;10(5):E634-E643	No	articles not within the field of interest of this study
1051	Doxtader, E. E., C. D. Sturgis and K. S. Dyhdalo.Cystic pancreatic schwannoma diagnosed by endoscopic ultrasound-guided fine needle aspiration.Diagn Cytopathol.2018;46(10):883-885	No	articles not within the field of interest of this study
1052	Emerson, R. E., M. L. Randolph and H. M. Cramer.Endoscopic ultrasound-guided fine-needle aspiration cytology diagnosis of intraductal papillary mucinous neoplasm of the pancreas is highly predictive of pancreatic neoplasia.Diagnostic Cytopathology.2006;34(7):457-462	No	articles not within the field of interest of this study
1053	Enestvedt, B. K. and N. Ahmad.To cease or 'de-cyst'? The evaluation and management of pancreatic cystic lesions.Curr Gastroenterol Rep.2013;15(10):348	No	articles not within the field of interest of this study
1054	Fábrega-Foster, K., I. R. Kamel, J. M. Horowitz, H. Arif-Tiwari, M. R. Bashir, V. Chernyak, A. Goldstein, J. R. Grajo, N. M. Hindman, A. Kamaya, M. M. McNamara, K. K. Porter, J. M. Scheiman, L. B. Solnes, P. K. Srivastava, A. Zaheer and L. R. Carucci.ACR Appropriateness Criteria® Pa	No	articles not within the field of interest of this study
1055	Facciorusso, A., M. Arevalo-Mora, M. C. C. Bellocchi, L. Bernardoni, D. Ramai, P. Gkolfakis, D. Loizzi, N. Muscatiello, A. Ambrosi, N. Tartaglia, C. Robles-Medranda, E. Stasi, A. Ofosu and S. F. Crinò.Impact of Antibiotic Prophylaxis on Infection Rate after Endoscopic Ultrasound Thro	No	articles not within the field of interest of this study
1056	Facciorusso, A., V. R. Buccino, V. D. Prete, M. Antonino, A. Contaldo and N. Muscatiello.Statins decrease the risk of acute pancreatitis after endoscopic ultrasound fine-needle aspiration of pancreatic cysts.Hepatobiliary and Pancreatic Diseases International.2020;19(1):74-79	No	articles not within the field of interest of this study
1057	Facciorusso, A., B. Kovacevic, D. Yang, F. Vilas-Boas, B. Martínez-Moreno, S. Stigliano, G. Rizzatti, M. Sacco, M. Arevalo-Mora, L. Villarreal-Sanchez, M. C. Conti Bellocchi, L. Bernardoni, A. Gabbrielli, L. Barresi, P. Gkolfakis, C. Robles-Medranda, C. De Angelis, A. Larghi, F. M. D	No	articles not within the field of interest of this study
1058	Faias, S., L. Pereira, R. Fonseca, P. Chaves, A. Dias Pereira and M. Cravo.A second endoscopic ultrasound with fine-needle aspiration for cytology identifies high-risk pancreatic cysts overlooked by current guidelines.Diagnostic Cytopathology.2021;49(1):109-118	No	articles not within the field of interest of this study
1059	Faias, S., L. Pereira, R. Roque, P. Chaves, J. Torres, M. Cravo and A. D. Pereira.Excellent Accuracy of Glucose Level in Cystic Fluid for Diagnosis of Pancreatic Mucinous Cysts.Digestive Diseases and Sciences.2020;65(7):2071-2078	No	articles not within the field of interest of this study
1060	Farrell, J. J., M. A. Al-Haddad, S. A. Jackson and T. A. Gonda.Incremental value of DNA analysis in pancreatic cysts stratified by clinical risk factors.Gastrointest Endosc.2019;89(4):832-841.e832	No	articles not within the field of interest of this study
1061	Fasanella, K. E. and K. McGrath.Cystic lesions and intraductal neoplasms of the pancreas.Best Practice and Research: Clinical Gastroenterology.2009;23(1):35-48	No	articles not within the field of interest of this study
1062	Feng, Y., Y. Zhao, Z. Meng, X. Wu, T. Guo, Q. Jiang, S. Zhang, Q. Wang and A. Yang.Needle-Based Confocal Laser Endomicroscopy Examination of Autoimmune Pancreatitis With Cystic Lesions (With Video).Pancreas.2020;49(4):e28-e29	No	articles not within the field of interest of this study
1063	Fisher, W. E., S. E. Hodges, V. Yagnik, F. Morón, M. F. Wu, S. G. Hilsenbeck, I. L. Raijman and F. Charles Brunicardi.Accuracy of CT in predicting malignant potential of cystic pancreatic neoplasms.HPB.2008;10(6):483-490	No	articles not within the field of interest of this study
1064	Gaballa, D., C. S. Abendroth and M. T. Moyer.Alcohol-free EUS-guided chemoablation of multiple pancreatic insulinomas.Endoscopy International Open.2019;7(2):E186-E188	No	articles not within the field of interest of this study
1065	Gagovic, V., B. J. Spier, R. J. DeLee, C. Barancin, M. Lindstrom, M. Einstein, S. Byrne, J. Harter, R. Agni, P. R. Pfau, T. J. Frick, A. Soni and D. V. Gopal.Endoscopic ultrasound fine-needle aspiration characteristics of primary adenocarcinoma versus other malignant neoplasms of the	No	articles not within the field of interest of this study
1066	Ge, N., S. Zhang, Z. Jin, S. Sun, A. Yang, B. Wang, G. Wang, G. Xu, J. Hao, L. Zhong, N. Zhong, P. Li, Q. Zhu, W. Nian, W. Li, X. Zhang, X. Zhou, X. Yang, Y. Cui and Z. Ding.Clinical use of endoscopic ultrasound-guided fine-needle aspiration: Guidelines and recommendations from Chines	No	articles not within the field of interest of this study
1067	Gilani, S. M., T. Muniraj, J. J. Farrell, H. R. Aslanian and G. Cai.Endoscopic ultrasound-guided fine needle aspiration of accessory spleen: Cytomorphologic features and diagnostic considerations.Diagnostic Cytopathology.2020;48(7):623-628	No	articles not within the field of interest of this study
1068	Giovannini, M., F. Caillol, F. Poizat, E. Bories, C. Pesenti, G. Monges and J. L. Raoul.Feasibility of intratumoral confocal microscopy under endoscopic ultrasound guidance.Endoscopic Ultrasound.2012;1(2):80-83	No	articles not within the field of interest of this study
1069	Gocun, P. U., B. Simsek, O. Ekinci, N. Ekmen, M. Arhan, T. Karakan, M. Ibis and M. Cindoruk.Risk of Malignancy Using the Diagnostic Categories Proposed by the World Health Organization International System for Reporting Pancreaticobiliary Cytopathology.Acta Cytologica.2022;66(6):475-4	No	articles not within the field of interest of this study
1070	Guarner-Argente, C., P. Shah, A. Buchner, N. A. Ahmad, M. L. Kochman and G. G. Ginsberg.Use of antimicrobials for EUS-guided FNA of pancreatic cysts: A retrospective, comparative analysis.Gastrointestinal Endoscopy.2011;74(1):81-86	No	articles not within the field of interest of this study
1071	Hao, S., W. Ding, Y. Jin, Y. Di, F. Yang, H. He, H. Li, C. Jin, D. Fu and L. Zhong.Appraisal of EUS-guided needle-based confocal laser endomicroscopy in the diagnosis of pancreatic lesions: A single Chinese center experience.Endoscopic Ultrasound.2020;9(3):180-186	No	articles not within the field of interest of this study
1072	Heidarian, A., K. K. Das, M. Mino-Kenudson, C. Fernandez-del Castillo and M. B. Pitman.Cytology adds value to monoclonal antibody Das-1 testing for detection of high-risk pancreatic cysts.Journal of the American Society of Cytopathology.2021;10(3):249-254	No	articles not within the field of interest of this study
1073	Hijioka, S., K. Matsuo, N. Mizuno, K. Hara, M. A. Mekky, B. Vikram, W. Hosoda, Y. Yatabe, Y. Shimizu, S. Kondo, M. Tajika, Y. Niwa, K. Tamada and K. Yamao.Role of endoscopic ultrasound and endoscopic ultrasound-guided fine-needle aspiration in diagnosing metastasis to the pancreas: A	No	articles not within the field of interest of this study
1074	Ho, H. C., M. A. Eloubeidi, U. D. Siddiqui, W. R. Brugge, F. Rossi, B. W. Bounds and H. R. Aslanian.Endosonographic and cyst fluid characteristics of cystic pancreatic neuroendocrine tumours: a multicentre case series.Dig Liver Dis.2013;45(9):750-753	No	articles not within the field of interest of this study
1075	Horwhat, J. D. and F. G. Gress.Defining the diagnostic algorithm in pancreatic cancer.Journal of the Pancreas.2004;5(4):289-303	No	articles not within the field of interest of this study
1076	Ilyas, A. M., M. Bohra, N. M. More and L. P. Naik.Papanicolaou society of cytopathology system for reporting pancreaticobiliary cytology: Risk stratification and cytology scope - 2.5-year study.CytoJournal.2022;19(	No	articles not within the field of interest of this study
1077	Jain, A. and S. G. Krishna.Comments on: fine-needle aspiration of pancreatic cystic lesions: a randomized study with long-term follow-up comparing standard and flexible needles.Endoscopy.2021;53(9):987‐	No	articles not within the field of interest of this study
1078	Javia, S. B. and A. Alseidi.Gastropancreatic fistula: a rare adverse event of pancreatic cyst fine-needle aspiration.Gastrointestinal Endoscopy.2020;92(3):780-781	No	articles not within the field of interest of this study
1079	Jones, M., Z. Zheng, J. Wang, J. Dudley, E. Albanese, A. Kadayifci, D. Dias-Santagata, L. Le, W. R. Brugge, C. Fernandez-del Castillo, M. Mino-Kenudson, A. J. Iafrate and M. B. Pitman.Impact of next-generation sequencing on the clinical diagnosis of pancreatic cysts.Gastrointest Endos	No	articles not within the field of interest of this study
1080	Kadayifci, A., M. Atar, O. Basar, D. G. Forcione and W. R. Brugge.Needle-Based Confocal Laser Endomicroscopy for Evaluation of Cystic Neoplasms of the Pancreas.Dig Dis Sci.2017;62(5):1346-1353	No	articles not within the field of interest of this study
1081	Keane, M. G., N. Wehnert, M. Perez-Machado, G. K. Fusai, D. Thorburn, K. W. Oppong, N. Carroll, A. J. Metz and S. P. Pereira.A prospective trial of CONfocal endomicroscopy in CYSTic lesions of the pancreas: CONCYST-01.Endoscopy International Open.2019;7(9):E1117-E1122	No	articles not within the field of interest of this study
1082	Khamaysi, I., A. Abu Ammar, G. Vasilyev, A. Arinstein, Y. Chowers and E. Zussman.Differentiation of Pancreatic Cyst Types by Analysis of Rheological Behavior of Pancreatic Cyst Fluid.Scientific reports.2017;7(45589	No	articles not within the field of interest of this study
1083	Khashab, M. A., K. Kim, A. M. Lennon, E. J. Shin, A. S. Tignor, S. K. Amateau, V. K. Singh, C. L. Wolfgang, R. H. Hruban and M. I. Canto.Should we do EUS/FNA on patients with pancreatic cysts? the incremental diagnostic yield of EUS over CT/MRI for prediction of cystic neoplasms.Pancr	No	articles not within the field of interest of this study
1084	Kida, M., M. Araki, S. Miyazawa, H. Ikeda, H. Kikuchi, M. Watanabe, H. Imaizumi and W. Koizumi.Fine needle aspiration using forward-viewing endoscopic ultrasonography.Endoscopy.2011;43(9):796-801	No	articles not within the field of interest of this study
1085	Kim, J. K., N. Dave and R. J. Chokshi.Management of solid pseudopapillary tumors of the pancreas: Experience from a single institution.American Surgeon.2019;86(2):E57-E58	No	articles not within the field of interest of this study
1086	Kim, J. K., N. Dave and R. J. Chokshi.Management of solid pseudopapillary tumors of the pancreas: Experience from a single institution.American Surgeon.2020;86(2):E57-E58	No	articles not within the field of interest of this study
1087	Kim, K. H., K. McGreevy, K. La Fortune, H. Cramer and J. DeWitt.Sonographic and cyst fluid cytologic changes after EUS-guided pancreatic cyst ablation.Gastrointestinal Endoscopy.2017;85(6):1233-1242	No	articles not within the field of interest of this study
1088	Kohli, D. R., A. Kapoor, D. BouHaidar and R. Vachhani.Requirement of a single high-risk feature as an indication for EUS for the diagnosis of asymptomatic pancreatic cysts.Pancreatology.2016;16(6):1015-1019	No	articles not within the field of interest of this study
1089	Konda, V. J. A., H. R. Aslanian, M. B. Wallace, U. D. Siddiqui, J. Hart and I. Waxman.First assessment of needle-based confocal laser endomicroscopy during EUS-FNA procedures of the pancreas (with videos).Gastrointestinal Endoscopy.2011;74(5):1049-1060	No	articles not within the field of interest of this study
1090	Koul, A., A. C. Baxi, R. Shang, X. Meng, L. Li, S. A. Keilin, F. F. Willingham and Q. Cai.The efficacy of rapid on-site evaluation during endoscopic ultrasound-guided fine needle aspiration of pancreatic masses.Gastroenterology Report.2018;6(1):45-48	No	articles not within the field of interest of this study
1091	Kovacevic, B., J. G. Karstensen, R. F. Havre, K. D. Pham, M. Giovannini, E. Dabizzi, P. Arcidiacono, E. Santo, E. V. Sequeiros, P. Klausen, C. V. Rift, J. P. Hasselby, A. Toxværd, E. Kalaitzakis, C. P. Hansen and P. Vilmann.Initial experience with EUS-guided microbiopsy forceps in di	No	articles not within the field of interest of this study
1092	Kovacevic, B., P. Klausen, J. P. Hasselby, J. G. Karstensen, C. V. Rift, E. Kalaitzakis, A. Toxværd, C. P. Hansen, J. Storkholm, H. Hassan and P. Vilmann.A novel endoscopic ultrasound-guided through-the-needle microbiopsy procedure improves diagnosis of pancreatic cystic lesions.Endo	No	articles not within the field of interest of this study
1093	Kovacevic, B., P. Klausen, C. V. Rift, A. Toxværd, H. Grossjohann, J. G. Karstensen, L. Brink, H. Hassan, E. Kalaitzakis, J. Storkholm, C. P. Hansen, J. P. Hasselby and P. Vilmann.Clinical impact of endoscopic ultrasound-guided through-the-needle microbiopsy in patients with pancreat	No	articles not within the field of interest of this study
1094	Kowalski, T., A. Siddiqui, D. Loren, H. R. Mertz, D. Mallat, N. Haddad, N. Malhotra, B. Sadowski, M. J. Lybik, S. N. Patel, E. Okoh, L. Rosenkranz, M. Karasik, M. Golioto, J. Linder, M. F. Catalano and M. A. Al-Haddad.Management of Patients With Pancreatic Cysts: Analysis of Possible	No	articles not within the field of interest of this study
1095	Krishna, N. B., M. Mehra, A. V. Reddy and B. Agarwal.EUS/EUS-FNA for suspected pancreatic cancer: influence of chronic pancreatitis and clinical presentation with or without obstructive jaundice on performance characteristics.Gastrointestinal Endoscopy.2009;70(1):70-79	No	articles not within the field of interest of this study
1096	Krishna, S. G., P. A. Hart, J. M. DeWitt, C. J. DiMaio, P. Kongkam, B. Napoleon, M. O. Othman, D. M. Yew Tan, S. G. Strobel, P. P. Stanich, A. Patel, A. K. Luthra, M. Q. Chan, A. M. Blaszczak, D. Lee, S. El-Dika, S. T. McCarthy, J. P. Walker, C. A. Arnold, K. Porter and D. L. Conwell.	No	articles not within the field of interest of this study
1097	Krishna, S. G., P. A. Hart, A. Malli, A. J. Kruger, S. T. McCarthy, S. El-Dika, J. P. Walker, M. E. Dillhoff, A. Manilchuk, C. R. Schmidt, T. M. Pawlik, K. Porter, C. A. Arnold, Z. Cruz-Monserrate and D. L. Conwell.Endoscopic Ultrasound-Guided Confocal Laser Endomicroscopy Increases A	No	articles not within the field of interest of this study
1098	Ku, L., L. A. Hou, V. E. Eysselein and S. Reicher.Endoscopic ultrasound quality metrics in clinical practice.Diagnostics.2021;11(2):	No	articles not within the field of interest of this study
1099	Kung, J. S., O. A. Lopez, E. M. McCoy, S. Reicher and V. E. Eysselein.Fluid genetic analyses predict the biological behavior of pancreatic cysts: Three-year experience.Journal of the Pancreas.2014;15(5):427-432	No	articles not within the field of interest of this study
1100	Kurihara, K., K. Hanada and A. Shimizu.Endoscopic ultrasonography diagnosis of early pancreatic cancer.Diagnostics.2020;10(12):	No	articles not within the field of interest of this study
1101	Lachter, J., Y. Rosenthal and Y. Kluger.A Multidisciplinary survey on controversies in the use of EUS-guided FNA: Assessing perspectives of surgeons, oncologists and gastroenterologists.BMC Gastroenterology.2011;11(	No	articles not within the field of interest of this study
1102	Laquière, A. E., A. Lagarde, B. Napoléon, R. Bourdariat, A. Atkinson, G. Donatelli, B. Pol, L. Lecomte, L. Curel, R. Urena-Campos, T. Helbert, V. Valantin, F. Mithieux, J. P. Buono, P. Grandval and S. Olschwang.Genomic profile concordance between pancreatic cyst fluid and neoplastic	No	articles not within the field of interest of this study
1103	Law, J. K., A. Stoita, W. Weaver, F. C. Gleeson, A. M. Dries, A. Blackford, V. Kiswani, E. J. Shin, M. A. Khashab, M. I. Canto, V. K. Singh and A. M. Lennon.Endoscopic ultrasound-guided fine needle aspiration improves the pre-operative diagnostic yield of solid-pseudopapillary neoplas	No	articles not within the field of interest of this study
1104	Levy, M. J., M. J. Wiersema and S. T. Chari.Endoscopic ultrasound guided trucut biopsy of pancreatic cystic lesions.Techniques in Gastrointestinal Endoscopy.2005;7(4):188-197	No	articles not within the field of interest of this study
1105	Lilo, M. T., C. J. Vandenbussche, D. B. Allison, A. M. Lennon, B. K. Younes, R. H. Hruban, C. L. Wolfgang and S. Z. Ali.Serous Cystadenoma of the Pancreas: Potentials and Pitfalls of a Preoperative Cytopathologic Diagnosis.Acta Cytologica.2017;61(1):27-33	No	articles not within the field of interest of this study
1106	Lim, W. C., J. K. Leblanc and J. DeWitt.EUS-guided FNA of a peripancreatic lymphocele.Gastrointestinal Endoscopy.2005;62(3):459-462	No	articles not within the field of interest of this study
1107	Lin, Y. C., H. H. Yen, S. P. Huang, K. L. Shih and Y. Y. Chen.Comparison of Adverse Events of Different Endoscopic Ultrasound-Guided Tissue Acquisition Methods: A Single-Center Retrospective Analysis.Diagnostics.2022;12(9):	No	articles not within the field of interest of this study
1108	Lobo, J. M., J. M. Scheiman, V. M. Zaydfudim, V. M. Shami and B. G. Sauer.Clinical and Economic Outcomes of Patients Undergoing Guideline-Directed Management of Pancreatic Cysts.Am J Gastroenterol.2020;115(10):1689-1697	No	articles not within the field of interest of this study
1109	Lopes, C. V.Cyst fluid glucose: An alternative to carcinoembryonic antigen for pancreatic mucinous cysts.World Journal of Gastroenterology.2019;25(19):2271-2278	No	articles not within the field of interest of this study
1110	Machicado, J. D., B. Napoleon, A. M. Lennon, S. El-Dika, S. P. Pereira, D. Tan, R. Pannala, M. Girotra, P. Kongkam, H. Bertani, Y. Feng, H. Sijie, N. Zhong, V. Valantin, S. Leblanc, A. Hinton and S. G. Krishna.Accuracy and agreement of a large panel of endosonographers for endomicrosc	No	articles not within the field of interest of this study
1111	Madan, R., E. Khan, N. Cuka, M. Olyaee, O. Tawfik and F. Fan.Pancreatic cystic lesions without overt cytologic atypia: Proposed diagnostic categories for endoscopic ultrasound-guided fine-needle aspiration cytology with utilization of fluid carcinoembryonic antigen level.Acta Cytologi	No	articles not within the field of interest of this study
1112	Mao, J. W., L. G. Xu, H. Y. Tang and Y. D. Wang.Diagnostic value of endoscopic ultrasound and endoscopic ultrasound-guided fine needle aspiration biopsy in pancreatic diseases.World Chinese Journal of Digestology.2011;19(5):533-537	No	articles not within the field of interest of this study
1113	Marchetti, G., V. D. Ricardo, A. O. Ardengh, A. F. de Almeida, E. Taglieri, O. Micelli-Neto, R. Kemp, J. S. dos Santos and J. C. Ardengh.Adverse events and mortality: comparative analysis between diagnostic and interventional endoscopic ultrasound.Scandinavian Journal of Gastroenterol	No	articles not within the field of interest of this study
1114	Marinos, E., S. Lee, B. Jones, C. Corte, A. Kwok and R. W. Leong.Outcomes of single-dose peri-procedural antibiotic prophylaxis for endoscopic ultrasound-guided fine-needle aspiration of pancreatic cystic lesions.United European Gastroenterology Journal.2014;2(5):391-396	No	articles not within the field of interest of this study
1115	Marques, F., F. Baldaque-Silva, W. van der Wijngaart, U. Arnelo and N. Roxhed.A loop-shaped minimally invasive brush for improved cytology sampling of pancreatic cysts during EUS-FNA.Medical Devices and Sensors.2021;4(1):	No	articles not within the field of interest of this study
1116	Matsumoto, K., Y. Takeda, T. Onoyama, S. Kawata, H. Kurumi, H. Koda, T. Yamashita and H. Isomoto.Endoscopic ultrasound-guided fine-needle aspiration biopsy - Recent topics and technical tips.World Journal of Clinical Cases.2019;7(14):1775-1783	No	articles not within the field of interest of this study
1117	McIntyre, C. A., C. Rodrigues, A. V. Santharaman, D. A. Goldman, A. A. Javed, D. Ciprani, N. Pang, A. Lokshin, M. Gonen, M. A. Al Efishat, J. He, R. Burkhart, W. Burns, M. Weiss, M. I. D'Angelica, T. P. Kingham, V. P. Balachandran, J. A. Drebin, W. R. Jarnagin, K. D. Lillemoe, W. Brug	No	articles not within the field of interest of this study
1118	Mitchell, R. A., D. Stanger, C. Shuster, J. Telford, E. Lam and R. Enns.Repeat Endoscopic Ultrasound-Guided Fine-Needle Aspiration in Patients with Suspected Pancreatic Cancer: Diagnostic Yield and Associated Change in Access to Appropriate Care.Canadian Journal of Gastroenterology an	No	articles not within the field of interest of this study
1119	Mitoro, A., T. Nishikawa, M. Yoshida, M. Sawai, Y. Okura, K. Kitagawa, K. Seki, M. Furukawa, T. Ozutsumi, M. Takeuchi, K. Morita, C. Ohbayashi, J. Yamao and H. Yoshiji.Diagnostic Efficacy of Liquid-Based Cytology in Endoscopic Ultrasound-Guided Fine Needle Aspiration for Pancreatic Ma	No	articles not within the field of interest of this study
1120	Mittal, C., J. C. Obuch, H. Hammad, S. A. Edmundowicz, S. Wani, R. J. Shah, B. C. Brauer, A. R. Attwell, J. B. Kaplan and M. S. Wagh.Technical feasibility, diagnostic yield, and safety of microforceps biopsies during EUS evaluation of pancreatic cystic lesions (with video).Gastrointes	No	articles not within the field of interest of this study
1121	Moutinho-Ribeiro, P., I. A. Batista, S. T. Quintas, B. Adem, M. Silva, R. Morais, A. Peixoto, R. Coelho, P. Costa-Moreira, R. Medas, S. Lopes, F. Vilas-Boas, M. Baptista, D. Dias-Silva, A. L. Esteves, F. Martins, J. Lopes, H. Barroca, F. Carneiro, G. MacEdo and S. A. Melo.Exosomal gly	No	articles not within the field of interest of this study
1122	Munigala, S., S. B. Javia and B. Agarwal.Etiologic distribution of pancreatic cystic lesions identified on computed tomography/magnetic resonance imaging.Pancreas.2019;48(8):1092-1097	No	articles not within the field of interest of this study
1123	Nakai, Y., T. Iwashita, D. H. Park, J. B. Samarasena, J. G. Lee and K. J. Chang.Diagnosis of pancreatic cysts: EUS-guided, through-the-needle confocal laser-induced endomicroscopy and cystoscopy trial: DETECT study.Gastrointest Endosc.2015;81(5):1204-1214	No	articles not within the field of interest of this study
1124	Napoleon, B., A. I. Lemaistre, B. Pujol, F. Caillol, D. Lucidarme, R. Bourdariat, B. Morellon-Mialhe, F. Fumex, C. Lefort, V. Lepilliez, L. Palazzo, G. Monges, F. Poizat and M. Giovannini.In vivo characterization of pancreatic cystic lesions by needle-based confocal laser endomicrosco	No	articles not within the field of interest of this study
1125	Napoleon, B., M. Palazzo, A. I. Lemaistre, F. Caillol, L. Palazzo, A. Aubert, L. Buscail, F. Maire, B. M. Morellon, B. Pujol and et al.Needle-based confocal laser endomicroscopy of pancreatic cystic lesions: a prospective multicenter validation study in patients with definite diagnosi	No	articles not within the field of interest of this study
1126	Nct.Evaluation of Pancreatic Cystic Lesions Via EUS-guided Fine Needle Aspiration With and Without Micro Forceps Biopsies.https://clinicaltrials.gov/show/NCT04404101.2020;	No	articles not within the field of interest of this study
1127	Nct.Randomized Trial of Rectal Indomethacin to Prevent Acute Pancreatitis in EUS-FNA of Pancreatic Cysts.https://clinicaltrials.gov/show/NCT05572788.2022;	No	articles not within the field of interest of this study
1128	Nerwal, T., A. Goetz, A. Nevler, G. Barmettler, C. Solomides, T. Kowalski, D. Loren, H. Lavu, C. J. Yeo, K. HooKim and J. M. Winter.Accuracy of cytopathology evaluation for resected benign and malignant pancreatic disease.Journal of Surgical Oncology.2021;124(3):343-353	No	articles not within the field of interest of this study
1129	Noia, J. L., R. Mejuto, I. Oria, D. De la Iglesia-García, A. Villaverde, A. Voces, J. Pizzala, J. Iglesias-García, D. Urgiles, M. Marcolongo, O. Mazza and E. Dominguez-Muñoz.Rapid diagnosis of mucinous cystic pancreatic lesions by on-site cyst fluid glucometry.Surgical Endoscopy.20	No	articles not within the field of interest of this study
1130	Ohno, E., T. Ishikawa, Y. Mizutani, T. Iida, K. Uetsuki, J. Yashika, K. Yamada, N. Gibo, T. Aoki and H. Kawashima.Factors associated with misdiagnosis of preoperative endoscopic ultrasound in patients with pancreatic cystic neoplasms undergoing surgical resection.Journal of Medical Ul	No	articles not within the field of interest of this study
1131	Okasha, H. H., A. Abdellatef, S. Elkholy, M. S. Mogawer, A. Yosry, M. Elserafy, E. Medhat, H. Khalaf, M. Fouad, T. Elbaz, A. Ramadan, M. E. Behiry, Y. W. K, G. Habib, M. Kaddah, H. Abdel-Hamid, A. Abou-Elmagd, A. Galal, W. A. Abbas, A. Y. Altonbary, M. El-Ansary, A. E. Abdou, H. Hagga	No	articles not within the field of interest of this study
1132	Okasha, H. H., A. Awad, A. El-Meligui, R. Ezzat, A. Aboubakr, S. AbouElenin, R. El-Husseiny and A. Alzamzamy.Cystic pancreatic lesions, the endless dilemma.World Journal of Gastroenterology.2021;27(21):2464-2680	No	articles not within the field of interest of this study
1133	Olar, M. P., S. D. Bolboacă, C. Pojoga, O. Moșteanu, M. Gheorghiu, R. Seicean, I. Rusu, Z. Sparchez, N. Al Hajjar and A. Seicean.Clinical Utility of the Contrast-Enhanced Endoscopic Ultrasound Guided Fine Needle Aspiration in the Diagnosis of Pancreatic Cyst.Diagnostics.2022;12(9):	No	articles not within the field of interest of this study
1134	Omer, A., A. Raza, R. A. Miller, D. R. Mody and K. Krishnan.Application of 2015 American Gastroenterological Association Guidelines on a Retrospective Cohort of Patients with Asymptomatic Pancreatic Cysts: Can We Truly Forego Endoscopic Ultrasound?Journal of Digestive Endoscopy.2018;9	No	articles not within the field of interest of this study
1135	Oruç, N., A. Aydın, B. Barutcuoğlu, Ç. Aktan, D. Nart and A. Veral.Cystic fluid chromogranin A levels in different pancreatic cystic lesions.Turk J Gastroenterol.2015;26(6):522-527	No	articles not within the field of interest of this study
1136	Park, J. K., W. H. Paik, B. J. Song, J. K. Ryu, M. A. Kim, J. M. Park, S. H. Lee and Y. T. Kim.Additional K-ras mutation analysis and Plectin-1 staining improve the diagnostic accuracy of pancreatic solid mass in EUS-guided fine needle aspiration.Oncotarget.2017;8(38):64440-64448	No	articles not within the field of interest of this study
1137	Perez-Miranda, M., J. J. Vila and C. De La Serna-Higuera.Endoscopic ultrasound.Endoscopy.2013;45(4):300-304	No	articles not within the field of interest of this study
1138	Pesenti, C., E. Bories, F. Caillol and M. Giovannini.Complications of EUS-FNA.Acta Endoscopica.2006;36(1):35-39	No	articles not within the field of interest of this study
1139	Pham, K. D., T. Engjom, H. Gjelberg Kollesete and L. Helgeland.Diagnosis of a mucinous pancreatic cyst and resection of an intracystic nodule using a novel through-the-needle micro forceps.Endoscopy.2016;48 Suppl 1(E125-126	No	articles not within the field of interest of this study
1140	Pitman, M. B., B. A. Centeno, S. Z. Ali, M. Genevay, E. Stelow, M. Mino-Kenudson, C. Fernandez-Del Castillo, C. M. Schmidt, W. R. Brugge and L. J. Layfield.Standardized terminology and nomenclature for pancreatobiliary cytology: The Papanicolaou Society of Cytopathology Guidelines.Cyt	No	articles not within the field of interest of this study
1141	Pitman, M. B., B. A. Centeno, E. S. Daglilar, W. R. Brugge and M. Mino-Kenudson.Cytological criteria of high-grade epithelial atypia in the cyst fluid of pancreatic intraductal papillary mucinous neoplasms.Cancer Cytopathol.2014;122(1):40-47	No	articles not within the field of interest of this study
1142	Qureshi, A., U. Hassan, A. Loya, N. Akhter, D. Najam ud and A. Yusuf.Diagnostic utility of endoscopic ultrasound guided aspiration cytology in evaluation of pancreatic masses.J Coll Physicians Surg Pak.2013;23(7):484-486	No	articles not within the field of interest of this study
1143	Rahal, M. A., J. M. DeWitt, H. Patel, C. M. Schmidt, E. P. Ceppa, R. E. Simpson, S. Sherman and M. Al-Haddad.Serial EUS-Guided FNA for the Surveillance of Pancreatic Cysts: A Study of Long-Term Performance of Tumor Markers.Digestive Diseases and Sciences.2022;67(11):5248-5255	No	articles not within the field of interest of this study
1144	Rana, S. S., S. Guleria, N. Gupta and R. Gupta.EUS-guided through-the-needle microforceps biopsy for diagnosis of tubercular lymphadenitis mimicking pancreatic cystic lesion (with video).Endoscopic Ultrasound.2023;12(1):145-147	No	articles not within the field of interest of this study
1145	Razpotnik, M., S. Bota, G. Essler, J. Weber-Eibel and M. Peck-Radosavljevic.Usefulness of endoscopic ultrasound and complication rate in a newly established tertiary care university-affiliated teaching hospital - Retrospective analysis of the last 4 years.Zeitschrift fur Gastroenterol	No	articles not within the field of interest of this study
1146	Reid, M. D.Cytologic Assessment of Cystic/Intraductal Lesions of the Pancreatobiliary Tract.Archives of pathology & laboratory medicine.2022;146(3):280-297	No	articles not within the field of interest of this study
1147	Reiss, G., J. Z. Sickel, K. See-Tho and S. Ramrakhiani.Intrapancreatic splenic cyst mimicking pancreatic cystic neoplasm diagnosed by EUS-FNA.Gastrointestinal Endoscopy.2009;70(3):557-558	No	articles not within the field of interest of this study
1148	Rift, C. V., B. Kovacevic, A. Toxværd, P. Klausen, C. P. Hansen, P. Vilmann and J. P. Hasselby.EUS-guided through-the-needle biopsy sampling of pancreatic cystic lesions: a pathologist's guide for the endoscopist.Gastrointest Endosc.2020;92(2):252-258	No	articles not within the field of interest of this study
1149	Rift, C. V., L. C. Melchior, B. Kovacevic, P. Klausen, A. Toxværd, H. Grossjohann, J. G. Karstensen, L. Brink, H. Hassan, E. Kalaitzakis, J. Storkholm, D. Scheie, C. P. Hansen, E. L. Lund, P. Vilmann and J. P. Hasselby.Targeted next-generation sequencing of EUS-guided through-the-nee	No	articles not within the field of interest of this study
1150	Ringold, D. A., P. Shroff, S. K. Sikka, L. Ylagan, S. Jonnalagadda, D. S. Early, S. A. Edmundowicz and R. Azar.Pancreatitis is frequent among patients with side-branch intraductal papillary mucinous neoplasia diagnosed by EUS.Gastrointestinal Endoscopy.2009;70(3):488-494	No	articles not within the field of interest of this study
1151	Robles-Medranda, C., R. Oleas, J. Olmos, M. Puga-Tejada, R. Del Valle, J. Alcivar-Vasquez, J. Baquerizo-Burgos and H. Pitanga-Lukashok.Eus-through-the-needle technologies in the diagnosis and malignancy detection of pancreatic cysts: a comparative study between different technologies.	No	articles not within the field of interest of this study
1152	Robles-Medranda, C., J. I. Olmos, R. Oleas, J. Baquerizo-Burgos, M. Puga-Tejada, R. Del Valle, H. Alvarado-Escobar and H. Pitanga-Lukashok.EUS-through-the-needle technologies in the diagnosis and malignancy detection of pancreatic cysts: a comparative study between different technolog	No	articles not within the field of interest of this study
1153	Robles-Medranda, C., J. I. Olmos, R. Oleas, M. Puga-Tejada, J. Baquerizo-Burgos, R. S. Del Valle, H. Alvarado and H. P. Lukashok.EUS-THROUGH-THE-NEEDLE TECHNOLOGIES IN THE DIAGNOSIS AND MALIGNANCY DETECTION OF PANCREATIC CYSTS: a COMPARATIVE STUDY BETWEEN DIFFERENT TECHNOLOGIES.Gastro	No	articles not within the field of interest of this study
1154	Robles-Medranda, C., J. I. Olmos, M. Puga-Tejada, R. Oleas, J. Baquerizo-Burgos, M. Arevalo-Mora, R. Del Valle Zavala, J. A. Nebel, D. Calle Loffredo and H. Pitanga-Lukashok.Endoscopic ultrasound-guided through-the-needle microforceps biopsy and needle-based confocal laser-endomicrosc	No	articles not within the field of interest of this study
1155	Rocca, R., C. De Angelis, M. Daperno, P. Carucci, N. Ravarino, M. Bruno, L. Crocellà, A. Lavagna, M. Fracchia, D. Pacchioni, G. Masoero, C. Rigazio, E. Ercole, R. Sostegni, M. Motta, G. Bussolati, B. Torchio, M. Rizzetto and A. Pera.Endoscopic ultrasound-fine needle aspiration (EUS-F	No	articles not within the field of interest of this study
1156	Rockacy, M. J., M. Zahid, K. M. McGrath, K. E. Fasanella and A. Khalid.Association between kras mutation, detected in pancreatic cyst fluid, and long-term outcomes of patients.Clinical Gastroenterology and Hepatology.2013;11(4):425-429	No	articles not within the field of interest of this study
1157	Rodríguez-D'Jesús, A., G. Fernández-Esparrach, C. Marra-Lopez, A. Orive-Calzada, O. Sendino, I. K. Araujo, C. Rodríguez De Miguel, E. Vázquez-Sequeiros, H. Córdova, C. Sánchez-Montes, B. González-Suárez and A. Ginès.Adverse events of EUS-guided FNA of pancreatic cystic and s	No	articles not within the field of interest of this study
1158	Salom, F. and F. Prat.Current indications and yield of endoscopic ultrasound and ancillary techniques in pancreatic cystic neoplasms.Clin J Gastroenterol.2019;12(2):93-101	No	articles not within the field of interest of this study
1159	Schaefer, M. and J. Jacques.Soon the end of antibiotic prophylaxis for endoscopic ultrasonographyguided fine-needle aspiration of pancreatic cystic lesions?Hepato-Gastro et Oncologie Digestive.2020;27(9):937-942	No	articles not within the field of interest of this study
1160	Schedel, J., M. Kaess, W. Schorr, D. Brookman-Amissah, S. Alqahtan and O. Pech.Cystic pancreatic neoplasms in a tertiary gastroenterologic referral center: Evaluation of the diagnostic accuracy of endoscopic ultrasound, progression rate and malignancy rate in a large unicentric cohort	No	articles not within the field of interest of this study
1161	Schmitt, F. C.Ancillary techniques in EUS FNA.Cytopathology.2011;22(35	No	articles not within the field of interest of this study
1162	Seo, D. W.Eus guided interventional techniques in HPB disorders.HPB.2011;13(3	No	articles not within the field of interest of this study
1163	Simons-Linares, C. R., D. Yadav, R. Lopez, A. Bhatt, S. Jang, F. El-Khider, M. Sanaka, T. Stevens, J. Vargo and P. Chahal.The utility of intracystic glucose levels in differentiating mucinous from non-mucinous pancreatic cysts.Pancreatology.2020;20(7):1386-1392	No	articles not within the field of interest of this study
1164	Simpson, R. E., M. Yip-Schneider, K. F. Flick, M. Soufi, E. P. Ceppa, M. A. Al-Haddad, J. J. Easler, S. Sherman, J. M. Dewitt and C. M. Schmidt.Secretin-induced duodenal aspirate of pancreatic juice (SIDA): Utility of commercial genetic analysis.Anticancer Research.2020;40(8):4215-422	No	articles not within the field of interest of this study
1165	Singh, P., A. Gelrud, N. Schmulewitz and S. Chauhan.Hemosuccus pancreaticus after EUS-FNA of pancreatic cyst (with video).Gastrointestinal Endoscopy.2008;67(3):543	No	articles not within the field of interest of this study
1166	Singhi, A. D., K. McGrath, R. E. Brand, A. Khalid, H. J. Zeh, J. S. Chennat, K. E. Fasanella, G. I. Papachristou, A. Slivka, D. L. Bartlett, A. K. Dasyam, M. Hogg, K. K. Lee, J. W. Marsh, S. E. Monaco, N. P. Ohori, J. F. Pingpank, A. Tsung, A. H. Zureikat, A. I. Wald and M. N. Nikifor	No	articles not within the field of interest of this study
1167	Siu, L., J. Paredes, V. Kurbatov, R. Ramachandran, F. Serafini, E. Grossman, F. Gress and L. Martello.Clinical Utility of Cytokine Biomarker Analysis of Pancreatic Cyst Fluid Obtained by Endoscopic Ultrasound Fine Needle Aspiration: A Pilot Study.Pancreas.2019;48(8):e60-e61	No	articles not within the field of interest of this study
1168	Søreide, K. and G. Marchegiani.Clinical Management of Pancreatic Premalignant Lesions.Gastroenterology.2022;162(2):379-384	No	articles not within the field of interest of this study
1169	Sreenarasimhaiah, J.EUS for pancreas cysts: what should we be sampling?Dig Dis Sci.2013;58(6):1457-1458	No	articles not within the field of interest of this study
1170	Stigliano, S., A. Crescenzi, G. Marocchi, C. Taffon, M. Verri and F. M. Di Matteo.A new tool for rapid evaluation of endoscopic ultrasound through the needle biopsy in pancreatic cystic neoplasm.Dig Liver Dis.2023;55(8):1161-1163	No	articles not within the field of interest of this study
1171	Takano, S., M. Fukasawa, N. Shimamura, S. Harai, Y. Fukasawa, S. Kawakami and N. Enomoto.Endoscopic ultrasound-guided fine-needle aspiration of periarterial tumor extension from mucinous cystic carcinoma.Endoscopy.2023;55(E678-E679	No	articles not within the field of interest of this study
1172	Thomsen, M. M., M. H. Larsen, T. Di Caterino, G. H. Jensen, M. B. Mortensen and S. Detlefsen.Accuracy and clinical outcomes of pancreatic EUS-guided fine-needle biopsy in a consecutive series of 852 specimens.Endoscopic Ultrasound.2022;11(4):306-318	No	articles not within the field of interest of this study
1173	Vadlamudi, R. S., J. Conway, G. Mishra, M. Stanek and J. A. Evans.A novel method for performing high volume EUS guided aspiration of pancreatic pseudocysts.Gastrointestinal Endoscopy.2011;73(4):AB248-AB249	No	articles not within the field of interest of this study
1174	Varadarajulu, S. and M. A. Eloubeidi.Frequency and significance of acute intracystic hemorrhage during EUS-FNA of cystic lesions of the pancreas.Gastrointest Endosc.2004;60(4):631-635	No	articles not within the field of interest of this study
1175	Vilas-Boas, F., T. Ribeiro, P. Costa-Moreira, H. Barroca, J. Lopes, D. Martins, P. Moutinho-Ribeiro and G. Macedo.Endoscopic Ultrasound Through-The-Needle Biopsy of Pancreatic Cysts: Toward Procedure Standardization.Dig Dis.2023;41(1):154-163	No	articles not within the field of interest of this study
1176	Wakatsuki, T., A. Irisawa, M. S. Bhutani, T. Hikichi, G. Shibukawa, T. Takagi, G. Yamamoto, Y. Takahashi, Y. Yamada, K. Watanabe, K. Obara, T. Suzuki and Y. Sato.Comparative study of diagnostic value of cytologic sampling by endoscopic ultrasonography-guided fine-needle aspiration and	No	articles not within the field of interest of this study
1177	Walsh, L. T., L. Mitchell, A. Johri, N. Matone, M. Frecker and M. Moyer.When high viscosity of pancreatic cysts precludes effective EUS-FNA: A benchtop comparison of negative pressure devices.Endoscopy International Open.2019;7(4):E594-E599	No	articles not within the field of interest of this study
1178	Weiss, M. J.The value of cytology in the management of patients with pancreatic cysts.Cancer Cytopathology.2019;127(3):141-142	No	articles not within the field of interest of this study
1179	Woon, C. S., S. E. Pambuccian, R. Lai, J. Jessurun and H. E. Gulbahce.Ciliated foregut cyst of pancreas: Cytologic findings on endoscopic ultrasound-guided fine-needle aspiration.Diagnostic Cytopathology.2007;35(7):433-438	No	articles not within the field of interest of this study
1180	Yamao, K., V. Bhatia, N. Mizuno, A. Sawaki, Y. Shimizu and A. Irisawa.Interventional endoscopic ultrasonography.Journal of Gastroenterology and Hepatology (Australia).2009;24(4):509-519	No	articles not within the field of interest of this study
1181	Yamashima, M., E. Ozawa, K. Ohnita, K. Tabata, K. Natsuda, S. Ono, M. Hidaka, S. Eguchi and K. Nakao.Hepatobiliary and Pancreatic: Pancreatic mixed serous neuroendocrine neoplasm in von Hippel–Lindau disease.Journal of Gastroenterology and Hepatology (Australia).2018;33(11):1821	No	articles not within the field of interest of this study
1182	Yip-Schneider, M. T., R. Muraru, R. C. Kim, H. H. Wu, S. Sherman, A. Gutta, M. A. Al-Haddad, J. M. Dewitt and C. M. Schmidt.EUS-guided fine needle aspiration-based clues to mistaken or uncertain identity: serous pancreatic cysts.HPB.2023;	No	articles not within the field of interest of this study
1183	Yoon, W. J. and W. R. Brugge.Characterization and Differential Diagnosis of Cystic Pancreatic Lesions: An Emphasis on Endoscopic Ultrasound-Guided Fine-Needle Aspiration.Video Journal and Encyclopedia of GI Endoscopy.2013;1(2):540-542	No	articles not within the field of interest of this study
1184	Yoon, W. J., E. S. Daglilar, M. B. Pitman and W. R. Brugge.Cystic pancreatic neuroendocrine tumors: endoscopic ultrasound and fine-needle aspiration characteristics.Endoscopy.2013;45(3):189-194	No	articles not within the field of interest of this study
1185	Zhang, M. L., R. N. Arpin, W. R. Brugge, D. G. Forcione, O. Basar and M. B. Pitman.Moray micro forceps biopsy improves the diagnosis of specific pancreatic cysts.Cancer Cytopathol.2018;126(6):414-420	No	articles not within the field of interest of this study
1186	Zhu, L. C. and V. Grieco.Diagnostic value of unusual gross appearance of aspirated material from endoscopic ultrasound-guided fine needle aspiration of pancreatic and peripancreatic cystic lesions.Acta Cytologica.2008;52(5):535-540	No	articles not within the field of interest of this study
1187	Adler, D., C. Max Schmidt, M. Al-Haddad, J. S. Barthel, B. M. Ljung, N. B. Merchant, J. Romagnuolo, A. M. Shaaban, D. Simeone, M. Bishop Pitman, A. Field and L. J. Layfield.Clinical evaluation, imaging studies, indications for cytologic study, and preprocedural requirements for duct brushing studies and pancreatic FNA: The papanicolaou s	No	articles not within the field of interest of this study
1188	Agarwal, B., N. B. Krishna, J. L. Labundy, R. Safdar and E. I. Akduman.EUS and/or EUS-guided FNA in patients with CT and/or magnetic resonance imaging findings of enlarged pancreatic head or dilated pancreatic duct with or without a dilated common bile duct.Gastrointestinal Endoscopy.2008;68(2):237-242	No	articles not within the field of interest of this study
1189	Ahlawat, S. K.Lymphoepithelial cyst of pancreas. Role of endoscopic ultrasound guided fine needle aspiration.Journal of the Pancreas.2008;9(2):230-234	No	articles not within the field of interest of this study
1190	Al-Chalabi, A., H. Khatib, Y. Al-Abboodi, J. Plavnicky, S. Kovar, E. Galka, H. Sun, R. Shadid, A. Nawras and L. De Las Casas.Impact of rapid on-site evaluation (ROSE) on endoscopic ultrasound-guided FNA of pancreatic cysts: A five-year comparative study between two academic institutions.American Journal of Gastroenterology.2019;114(S1552	No	articles not within the field of interest of this study
1191	Atar, M., E. S. Daglilar, A. Kadayifci and W. R. Brugge.EUS guided injection of albumin bound paclitaxel into mucinous pancreatic cysts.Gastrointestinal Endoscopy.2015;81(5):AB555	No	articles not within the field of interest of this study
1192	Barutcuoglu, B., N. Oruc, G. Ak, S. Kucukokudan, A. Aydın, D. Nart and M. Harman.Co-analysis of pancreatic cyst fluid carcinoembryonic antigen and glucose with novel cut-off levels better distinguishes between mucinous and non-mucinous neoplastic pancreatic cystic lesions.Annals of Clinical Biochemistry.2022;59(2):125-133	No	articles not within the field of interest of this study
1193	Bota, S., M. Razpotnik, M. Kutilek, T. Kleemann, G. Essler, J. Weber-Eibel, H. Ernst, A. Maieron and M. Peck-Radosavljevic.Risk factors for bleeding after endosonographic (EUS)-guided puncture.United European Gastroenterology Journal.2020;8(8 SUPPL):819-820	No	articles not within the field of interest of this study
1194	Brugge, W. R.Approach to cystic pancreatic lesions.Gastrointestinal Endoscopy Clinics of North America.2005;15(3):485-496	No	articles not within the field of interest of this study
1195	Chandrasekhara, V., S. A. Jackson, N. Toney, C. Narick and S. Finkelstein.MOLECULAR STABILITY, REGRESSION, AND PROGRESSION IN PANCREATIC CYSTS OVER TIME.Gastroenterology.2020;158(6):S-599	No	articles not within the field of interest of this study
1196	Chang, K. J. and M. J. Wiersema.Endoscopic ultrasound-guided fine-needle aspiration biopsy and interventional endoscopic ultrasonography. Emerging technologies.Gastrointestinal Endoscopy Clinics of North America.1997;7(2):221-235	No	articles not within the field of interest of this study
1197	Colán-Hernández, J., O. Sendino, C. Loras, A. Pardo, J. B. Gornals, M. Concepción, C. Sánchez-Montes, M. Murzi, X. Andujar, J. Velasquez-Rodriguez and et al.Antibiotic Prophylaxis Is Not Required for Endoscopic Ultrasonography-Guided Fine-Needle Aspiration of Pancreatic Cystic Lesions, Based on a Randomized Trial.Gastroenterology.202	No	articles not within the field of interest of this study
1198	DiMaio, C. J., F. Weis-Garcia, E. Bagiella, M. K. Kim, L. H. Tang and P. J. Allen.Pancreatic cyst fluid concentration of high-mobility group A2 (HMGA2) protein acts as a differential biomarker of dysplasia in IPMN.Gastroenterology.2013;144(5):S794-S795	No	articles not within the field of interest of this study
1199	Du, C., N. L. Chai, E. Q. Linghu, H. K. Li and X. X. Feng.Endoscopic ultrasound-guided injective ablative treatment of pancreatic cystic neoplasms.World Journal of Gastroenterology.2020;26(23):3213-3224	No	articles not within the field of interest of this study
1200	El Moutaoukil, N., A. Taiymi, M. Oualgouh, K. Rais, F. Z. Baddi, A. Bennani, A. El Mekkaoui, G. Kharrasse, A. Zazour, W. Khannoussi and M. Z. Ismaili.Diagnostic yield of eus fna in digestive tract masses.Endoscopy.2021;53(SUPPL 1):S219-S220	No	articles not within the field of interest of this study
1201	Fabre, M., K. D. Alsibai and T. Lazure.Recommendations for the endosonographer to limit and avoid diagnostic pitfalls in endoscopic ultrasound-guided fine needle aspiration: A cytopathologist view and an overview of the literature.Acta Endoscopica.2006;36(1):41-68	No	articles not within the field of interest of this study
1202	Facciorusso, A., D. Ramai, P. Gkolfakis, A. Shapiro, M. Arvanitakis, A. Lisotti, K. Triantafyllou, P. Fusaroli, I. S. Papanikolaou and S. F. Crinò.Through-the-needle biopsy of pancreatic cystic lesions: current evidence and implications for clinical practice.Expert Review of Medical Devices.2021;18(12):1165-1174	No	articles not within the field of interest of this study
1203	Foley, K. G., A. Christian and S. Ashley Roberts.EUS-FNA diagnosis of a pancreatic lymphoepithelial cyst: Three-year imaging follow-up.Journal of the Pancreas.2012;13(6):681-683	No	articles not within the field of interest of this study
1204	Fusaroli, P., S. Maltoni and G. Caletti.Indications of EUS-FNA in pancreatic cysts.Acta Endoscopica.2005;35(1):11-16	No	articles not within the field of interest of this study
1205	Gaddam, S., P. S. Ge, J. W. Keach, D. Mullady, N. Fukami, S. A. Edmundowicz, R. R. Azar, R. J. Shah, F. M. Murad, V. M. Kushnir, R. R. Watson, K. F. Ghassemi, A. Sedarat, S. Komanduri, D. M. Jaiyeola, B. C. Brauer, R. D. Yen, S. K. Amateau, L. Hosford, T. Hollander, T. R. Donahue, R. D. Schulick, B. H. Edil, M. McCarter, C. Gajdos, A. At	No	articles not within the field of interest of this study
1206	Habib, G. M., A. Ramadan, M. El-Ansary, Z. Abdellatif, M. El-Serafy and H. Okasha.Value of pancreatic cyst fluid SPINK1 and glucose in differentiating potentially malignant cysts from those of benign nature: A prospective cohort study.Saudi J Gastroenterol.2022;28(5):348-354	No	articles not within the field of interest of this study
1207	Hakim, S., E. Coronel, G. González, P. Ge, S. Chari, N. Thosani, S. Ramireddy, R. Badillo, T. Davee, M. Catalano, R. Sealock, S. Parupudi, L. Hernandez, V. Joshi, A. Irisawa, S. Rana, S. Lakhtakia, P. Vilmann, A. Saftoiu, S. Sun, M. Giovannini, M. Katz, M. Kim and M. Bhutani.An international study of interobserver variability of 'string	No	articles not within the field of interest of this study
1208	Hakim, S., M. Gjeorgjievski, Z. Khan, M. E. Cannon, K. Yu, P. Patil, R. T. DaVee, S. Guha, R. Badillo, L. Jamil, N. Thosani and S. Ramireddy.Is antibiotic prophylaxis necessary after endoscopic ultrasound–guided fine-needle aspiration of pancreatic cysts?Clinical Endoscopy.2022;55(6):801-809	No	articles not within the field of interest of this study
1209	Hartz, K. M., M. E. Dixon, J. M. Levenick and M. Moyer.Patient with high-risk main duct ipmn successfully treated with eus-guided chemoablation.American Journal of Gastroenterology.2020;115(SUPPL):S970	No	articles not within the field of interest of this study
1210	Hawes, R. H.The evolution of EUS - Past, present and future.Gastroenterological Endoscopy.2012;54(806-807	No	articles not within the field of interest of this study
1211	Hawes, R. H., J. Clancy and M. K. Hasan.Endoscopic ultrasound-guided fine needle aspiration in cystic pancreatic lesions.Clin Endosc.2012;45(2):128-131	No	articles not within the field of interest of this study
1212	Herranz Pérez, R., F. de la Morena López, P. L. Majano Rodríguez, F. Molina Jiménez, L. Vega Piris and C. Santander Vaquero.Molecular analysis of pancreatic cystic neoplasm in routine clinical practice.World J Gastrointest Endosc.2021;13(2):56-71	No	articles not within the field of interest of this study
1213	Jhala, D. and N. C. Jhala (2005). Endoscopic ultrasound guided fine needle aspiration of the pancreas. 563: 91-103.	No	articles not within the field of interest of this study
1214	Kaddah, M., H. H. Okasha, E. M. Hasan, T. Elbaz, M. El Ansary, H. Khattab and A. Yosry.The Role of Interleukin 1 Beta in Differentiating Malignant from Benign Pancreatic Cysts.Journal of Interferon and Cytokine Research.2022;42(3):118-126	No	articles not within the field of interest of this study
1215	Kanani, T., J. Isherwood, W. Y. Chung and A. Dennison.Diagnostic approaches for pancreatic cystic lesions.ANZ journal of surgery.2020;90(11):2211-2218	No	articles not within the field of interest of this study
1216	Karoumpalis, I., K. Varytimiadis and N. Skandalis.Endoscopic ultrasound-guided fine-needle aspiration (EUS-FNA) in gastroenterology.Annals of Gastroenterology.2006;19(3):243-252	No	articles not within the field of interest of this study
1217	Katukuri, V. K., D. Andrade, D. E. Loren and T. E. Kowalski.Evaluation of a novel method for measuring CEA levels from pancreas cyst aspirates.Gastrointestinal Endoscopy.2010;71(5):AB277	No	articles not within the field of interest of this study
1218	Kim, H. and K. T. Jang.Pathologic interpretation of endoscopic ultrasound-guided fine needle aspiration cytology/biopsy for pancreatic lesions.Journal of Pathology and Translational Medicine.2020;54(5):367-377	No	articles not within the field of interest of this study
1219	Koo, C. S. and K. Y. Ho.The role of EUS-FNA in the evaluation of pancreatic cystic lesions.Endoscopic Ultrasound.2020;9(2):71-75	No	articles not within the field of interest of this study
1220	Kovacevic, B., E. Kalaitzakis, P. Klausen, L. Brink, H. Hassan, J. Karstensen and P. Vilmann.EUS-guided through-the-needle microbiopsy of pancreatic cysts: Technical aspects (with video).Endoscopic Ultrasound.2020;9(4):220-224	No	articles not within the field of interest of this study
1221	Lee, L., A. Szafranska-Schwarzbach, D. Wylie, A. Bellizzi, L. Doyle, V. Kadiyala, S. Suleiman, J. Kemppainen, A. Kincaid, J. Houghton, S. McGee, S. Sah, P. Banks, B. Andruss and D. Conwell.Investigation of microrna in pancreatic cystic tumors (impact) study: Differential expression observed among pancreatic cystic neoplasms acg/astrazene	No	articles not within the field of interest of this study
1222	Lee, L. S.Updates in diagnosis and management of pancreatic cysts.World Journal of Gastroenterology.2021;27(34):5700-5714	No	articles not within the field of interest of this study
1223	Lee, L. S., V. Kadiyala, S. Mehta, P. A. Banks and D. Conwell.Large pancreatic cystic neoplasms are not associated with current biomarkers of malignancy.Pancreas.2011;40(8):1334	No	articles not within the field of interest of this study
1224	Lee, L. S., B. U. Wu, P. A. Banks, V. Kadiyala, S. Mehta, J. R. Saltzman, C. C. Thompson and A. M. Bellizzi.Utility of commercial DNA analysis in detecting malignancy within pancreatic cysts.Journal of the Pancreas.2014;15(2):182-188	No	articles not within the field of interest of this study
1225	Levy, M. J. and J. E. Clain.Evaluation and management of cystic pancreatic tumors: Emphasis on the role of EUS FNA.Clinical Gastroenterology and Hepatology.2004;2(8):639-653	No	articles not within the field of interest of this study
1226	Mantha, G. S., A. Khalid, M. Miller, M. Durso and M. Nikiforova.Clinical utility of molecular testing for GNAS mutations in pancreatic cyst fluid samples.Journal of Molecular Diagnostics.2012;14(6):698	No	articles not within the field of interest of this study
1227	Moparty, B., R. Logroño, W. H. Nealon, I. Waxman, G. S. Raju, P. J. Pasricha and M. S. Bhutani.The role of endoscopic ultrasound and endoscopic ultrasound-guided fine-needle aspiration in distinguishing pancreatic cystic lesions.Diagnostic Cytopathology.2007;35(1):18-25	No	articles not within the field of interest of this study
1228	Moyer, M. T., S. Sharzehi, A. Mathew, J. M. Levenick, B. D. Headlee, J. T. Blandford, H. D. Heisey, J. H. Birkholz, B. B. Ancrile, J. L. Maranki and et al.The Safety and Efficacy of an Alcohol-Free Pancreatic Cyst Ablation Protocol.Gastroenterology.2017;153(5):1295‐1303	No	articles not within the field of interest of this study
1229	Nakai, Y., H. Isayama, T. Itoi, N. Yamamoto, H. Kogure, T. Sasaki, K. Hirano, M. Tada and K. Koike.Role of endoscopic ultrasonography in pancreatic cystic neoplasms: where do we stand and where will we go?Dig Endosc.2014;26(2):135-143	No	articles not within the field of interest of this study
1230	Napoléon, B., A. I. Lemaistre, B. Pujol, F. Caillol, D. Lucidarme, R. Bourdariat, B. Morellon-Mialhe, F. Fumex, C. Lefort, V. Lepilliez, L. Palazzo, G. Monges, B. Filoche and M. Giovannini.A novel approach to the diagnosis of pancreatic serous cystadenoma: Needle-based confocal laser endomicroscopy.Endoscopy.1998;47(1):26-32	No	articles not within the field of interest of this study
1231	Ohno, E., Y. Hirooka, H. Kawashima, T. Ishikawa and M. Fujishiro.Endoscopic ultrasonography for the evaluation of pancreatic cystic neoplasms.Journal of Medical Ultrasonics.2020;47(3):401-411	No	articles not within the field of interest of this study
1232	Oppong, K., K. Elamin, J. Leeds, M. Dawwas and M. K. Nayar.Utility of cyst fluid amylase in the differentiation of suspected pancreatic neoplastic cysts.Gut.2012;61(A49	No	articles not within the field of interest of this study
1233	Pausawasdi, N.Cystic lesions of the pancreas.Journal of Gastroenterology and Hepatology.2012;27(38-39	No	articles not within the field of interest of this study
1234	Paziewska, A., M. Polkowski, K. Goryca, J. Karczmarski, A. Wiechowska-Kozlowska, M. Dabrowska, M. Mikula and J. Ostrowski.Mutational Mosaics of Cell-Free DNA from Pancreatic Cyst Fluids.Digestive Diseases and Sciences.2020;65(8):2294-2301	No	articles not within the field of interest of this study
1235	Pérez Fernández, A., E. Alcaraz Mateos and A. López Martín.A rare cause of intra-abdominal cysts: pancreatic cystic lymphangiomas.Rev Esp Enferm Dig.2021;113(9):682	No	articles not within the field of interest of this study
1236	Razik, R., P. D. James, R. Khan, C. Maxwell, Y. Ruan, N. Forbes, A. Williams, D. Tanyingoh, D. R. Brenner, G. G. Kaplan, R. J. Hilsden and S. J. Heitman.Risk of adverse events associated with upper and lower endoscopic ultrasound: A population-based cohort study.Endoscopy International Open.2021;9(9):E1427-E1434	No	articles not within the field of interest of this study
1237	Rockacy, M. J., M. Zahid, K. McGrath and A. Khalid.Long term follow-up and outcome of patients with pancreatic cysts following cyst eus-fna and dna analysis.Gastrointestinal Endoscopy.2011;73(4):AB153	No	articles not within the field of interest of this study
1238	Rodriguez, S. B., T. Morgan, B. Enestvedt, C. Pelz, G. Bakis and S. Impey.RNA sequencing of cystic lesions of the pancreas.American Journal of Gastroenterology.2014;109(S91	No	articles not within the field of interest of this study
1239	Scheiman, J. M.Management of cystic lesions of the pancreas.Journal of Gastrointestinal Surgery.2008;12(3):405-407	No	articles not within the field of interest of this study
1240	Schmitz, D., D. Kazdal, M. Allgäuer, M. Trunk, S. Vornhusen, A. M. Nahm, M. Doll, S. Weingärtner, V. Endris, R. Penzel, M. Kirchner, R. Brandt, O. Neumann, H. Sültmann, J. Budczies, P. Kienle, R. Magdeburg, S. Hetjens, P. Schirmacher, F. Bergmann, J. Rudi, A. Stenzinger and A. L. Volckmar.KRAS/GNAS-testing by highly sensitive deep tar	No	articles not within the field of interest of this study
1241	Schoedel, K. E., S. D. Finkelstein and N. P. Ohori.K-Ras and microsatellite marker analysis of fine-needle aspirates from intraductal papillary mucinous neoplasms of the pancreas.Diagn Cytopathol.2006;34(9):605-608	No	articles not within the field of interest of this study
1242	Shirakami, Y., T. Iwashita, S. Uemura, H. Imai, K. Murase and M. Shimizu.Micro-rna analysis of pancreatic cyst fluid for diagnosing malignant transformation of intraductal papillary mucinous neoplasm by comparing intraductal papillary mucinous adenoma and carcinoma.Journal of Clinical Medicine.2021;10(11):	No	articles not within the field of interest of this study
1243	Singhi, A., A. Wald, N. P. Ohori, S. Monaco and M. Nikiforova.The identification of non-v600e braf mutations in gnas-mutant intraductal papillary mucinous neoplasms.Modern Pathology.2020;33(3):1637-1638	No	articles not within the field of interest of this study
1244	Singhi, A. D., M. N. Nikiforova, K. E. Fasanella, K. M. McGrath, R. K. Pai, N. P. Ohori, T. L. Bartholow, R. E. Brand, J. S. Chennat, X. Lu, G. I. Papachristou, A. Slivka, H. J. Zeh, A. H. Zureikat, K. K. Lee, A. Tsung, G. S. Mantha and A. Khalid.Preoperative GNAS and KRAS testing in the diagnosis of pancreatic mucinous cysts.Clinical Ca	No	articles not within the field of interest of this study
1245	Stelow, E. B., R. H. Bardales and M. W. Stanley.Pitfalls in endoscopic ultrasound-guided fine-needle aspiration and how to avoid them.Advances in Anatomic Pathology.2005;12(2):62-73	No	articles not within the field of interest of this study
1246	Tan, D., Y. S. Ho, L. Y. Yip, K. H. Lim, C. Y. Chan, C. P. Chung, Y. Fui, A. Chung, B. K. Goh, S. Y. Lee, L. L. Ooi, P. K. Chow, D. Tai, C. Y. Ka, S. Mesenas, W. C. Ong, Z. Wang, C. Wu and C. J. L. Khor.TRIACYLGLYCEROLS AS A MARKER FOR CHARACTERIZATION AND EARLY DETECTION OF MALIGNANCY IN PANCREATIC CYSTS.Gastroenterology.2019;156(6):S-1	No	articles not within the field of interest of this study
1247	Van Huijgevoort, N. C. M., F. Dijk, J. B. G. Halfwerk, S. J. Lekkerkerker, R. J. Reinten, P. Fockens, M. G. Besselink, O. R. Busch, C. J. M. Van Noesel, M. J. Van De Vijver, J. Verheij and J. E. Van Hooft.Measuring KRAS mutations in pancreatic cyst fluid by droplet digital PCR and next-generation equencing.Endoscopy.2019;51(4):S42	No	articles not within the field of interest of this study
1248	Varas, M. J., J. M. Miquel, R. Abad, J. C. Espinós, M. A. Cañas, R. Fabra and D. Bargalló.Intervenionist endoscopic ultrasonography: A retrospective analysis of 60 procedures.Revista Espanola de Enfermedades Digestivas.2007;99(3):138-144	No	articles not within the field of interest of this study
1249	Vilmann, P. and R. Puri.Endoscopic Ultrasound-Guided Fine Needle Aspiration and Tru-Cut Biopsy.Techniques in Gastrointestinal Endoscopy.2007;9(1):2-19	No	articles not within the field of interest of this study
1250	Vilmann, P., A. Săftoiu, S. Hollerbach, B. G. Skov, D. Linnemann, C. F. Popescu, A. Wellmann, F. Gorunescu, P. Clementsen, U. Freund and et al.Multicenter randomized controlled trial comparing the performance of 22 gauge versus 25 gauge EUS-FNA needles in solid masses.Scandinavian journal of gastroenterology.2013;48(7):877‐883	No	articles not within the field of interest of this study
1251	Wesali, S., M. A. Demir, C. S. Verbeke, M. Andersson, S. O. Bratlie and R. Sadik.EUS is accurate in characterizing pancreatic cystic lesions; a prospective comparison with cross-sectional imaging in resected cases.Surgical Endoscopy.2021;35(12):6650-6659	No	articles not within the field of interest of this study
1252	Westerveld, D., A. Goddard, N. Harris, V. Khullar, J. Forde, P. V. Draganov, C. E. Forsmark and D. Yang.Survey Study on the Practice Patterns of the Evaluation and Management of Incidental Pancreatic Cysts.Digestive Diseases and Sciences.2019;64(3):689-697	No	articles not within the field of interest of this study
1253	Yamamoto, K., T. Itoi, T. Tsuchiya, K. Ishii, R. Tonozuka, S. Mukai, Y. Asai, Y. Matsunami and Y. Nagakawa.Pre-aspiration of a large retention cyst followed by EUS-FNB for the successful diagnosis of a patient with pancreatic cancer.Journal of Hepato-Biliary-Pancreatic Sciences.2020;27(12):e20-e21	No	articles not within the field of interest of this study
1254	Yip-Schneider, M. T., H. Wu, H. R. Allison, J. J. Easler, S. Sherman, M. A. Al-Haddad, J. M. Dewitt and C. M. Schmidt.Biomarker Risk Score Algorithm and Preoperative Stratification of Patients with Pancreatic Cystic Lesions.Journal of the American College of Surgeons.2021;233(3):426-434.e424	No	articles not within the field of interest of this study
1255	Zamir, E., M. Ben Yehoyada, E. Scapa, M. Shnell, I. Bar-Yishay, N. Bar, D. Zelnik Yovel, A. Philips, O. Shibolet and D. Ben-Ami Shor.New kid on the block: Pancreatic cyst fluid glucose is an accurate, bedside, low cost diagnostic test of mucinous cysts.United European Gastroenterology Journal.2021;9(SUPPL 8):749-750	No	articles not within the field of interest of this study
